# Supplementary material for: Large off-diagonal magnetoelectricity in a triangular Co2+-based collinear antiferromagnet
Source: Nat Commun. 2023 Dec 5;14:8034. doi: 10.1038/s41467-023-43858-z (PMC10698043; doi:10.1038/s41467-023-43858-z)
Supplement: Supplementary file 3 — Source Data [file 41467_2023_43858_MOESM3_ESM.xls]

## Sheet: Fig.1a
2theta	I_Obs	I_Cal	Diff	Bragg
10.0013	617	375.9	241.1	11.0758
10.0116	686	375.9	310.1	11.1034
10.0219	675	375.8	299.2	13.7154
10.0322	674	375.7	298.3	13.7496
10.0425	612	375.6	236.4	13.9909
10.0528	631	375.5	255.5	14.0258
10.0631	683	375.4	307.6	17.4439
10.0734	704	375.3	328.7	17.4876
10.0838	650	375.2	274.8	20.7095
10.0941	675	375.2	299.8	20.7616
10.1044	671	375.1	295.9	21.2621
10.1147	634	375	259	21.3156
10.125	656	374.9	281.1	22.2566
10.1353	606	374.8	231.2	22.3127
10.1456	642	374.7	267.3	22.4302
10.1559	653	374.6	278.4	22.4302
10.1662	657	374.5	282.5	22.4867
10.1765	624	374.4	249.6	22.4867
10.1868	635	374.4	260.6	25.5425
10.1971	589	374.3	214.7	25.6071
10.2075	626	374.2	251.8	27.2025
10.2178	678	374.1	303.9	27.2025
10.2281	598	374	224	27.2715
10.2384	612	373.9	238.1	27.2715
10.2487	655	373.8	281.2	27.6323
10.259	605	373.7	231.3	27.7024
10.2693	597	373.7	223.3	28.1959
10.2796	603	373.6	229.4	28.2675
10.2899	629	373.5	255.5	28.417
10.3002	670	373.4	296.6	28.417
10.3106	632	373.3	258.7	28.4891
10.3209	631	373.2	257.8	28.4891
10.3312	673	373.1	299.9	30.4544
10.3415	633	373	260	30.5319
10.3518	565	373	192	31.0989
10.3621	652	372.9	279.1	31.1782
10.3724	619	372.8	246.2	32.8648
10.3827	628	372.7	255.3	32.8648
10.393	608	372.6	235.4	32.9488
10.4033	615	372.5	242.5	32.9488
10.4136	578	372.4	205.6	33.3479
10.4239	567	372.3	194.7	33.3479
10.4343	610	372.3	237.7	33.4332
10.4446	604	372.2	231.8	33.4332
10.4549	604	372.1	231.9	33.6573
10.4652	597	372	225	33.6573
10.4755	626	371.9	254.1	33.7435
10.4858	631	371.8	259.2	33.7435
10.4961	593	371.7	221.3	34.5979
10.5064	579	371.6	207.4	34.6867
10.5167	613	371.6	241.4	35.3093
10.527	620	371.5	248.5	35.3999
10.5374	621	371.4	249.6	35.8759
10.5477	599	371.3	227.7	35.8759
10.558	606	371.2	234.8	35.9682
10.5683	587	371.1	215.9	35.9682
10.5786	624	371	253	37.1157
10.5889	578	370.9	207.1	37.1157
10.5992	602	370.9	231.1	37.2114
10.6095	619	370.8	248.2	37.2114
10.6198	598	370.7	227.3	38.0447
10.6301	620	370.6	249.4	38.0447
10.6404	627	370.5	256.5	38.143
10.6507	609	370.4	238.6	38.143
10.6611	602	370.3	231.7	38.1516
10.6714	578	370.2	207.8	38.1516
10.6817	640	370.2	269.8	38.2502
10.692	578	370.1	207.9	38.2502
10.7023	568	370	198	38.998
10.7126	558	369.9	188.1	39.0989
10.7229	555	369.8	185.2	39.3114
10.7332	581	369.7	211.3	39.4132
10.7435	591	369.6	221.4	41.2856
10.7538	570	369.5	200.5	41.393
10.7642	593	369.5	223.5	41.5847
10.7745	587	369.4	217.6	41.5847
10.7848	584	369.3	214.7	41.6929
10.7951	608	369.2	238.8	41.6929
10.8054	601	369.1	231.9	41.9807
10.8157	588	369	219	41.9807
10.826	557	368.9	188.1	42.09
10.8363	633	368.9	264.1	42.09
10.8466	599	368.8	230.2	42.1371
10.8569	607	368.7	238.3	42.2469
10.8672	579	368.6	210.4	42.8608
10.8775	587	368.5	218.5	42.9726
10.8879	519	368.4	150.6	43.0147
10.8982	549	368.3	180.7	43.0147
10.9085	583	368.2	214.8	43.1269
10.9188	585	368.2	216.8	43.1269
10.9291	631	368.1	262.9	43.304
10.9394	616	368	248	43.4171
10.9497	606	367.9	238.1	44.0849
10.96	592	367.8	224.2	44.0849
10.9703	568	367.7	200.3	44.2002
10.9806	603	367.6	235.4	44.2002
10.991	573	367.5	205.5	45.1348
11.0013	608	367.5	240.5	45.1348
11.0116	582	367.4	214.6	45.2533
11.0219	602	367.3	234.7	45.2533
11.0322	603	367.2	235.8	45.4134
11.0425	553	367.1	185.9	45.5326
11.0528	591	367	224	45.7827
11.0631	518	366.9	151.1	45.7827
11.0734	567	366.9	200.1	45.903
11.0837	576	366.8	209.2	45.903
11.0941	581	366.7	214.3	45.9288
11.1043	576	366.6	209.4	45.9288
11.1147	587	366.5	220.5	46.0495
11.125	595	366.4	228.6	46.0495
11.1353	559	366.3	192.7	46.6053
11.1456	561	366.3	194.7	46.6053
11.1559	602	366.2	235.8	46.7281
11.1662	618	366.1	251.9	46.7281
11.1765	572	366	206	47.0205
11.1868	579	365.9	213.1	47.0205
11.1971	544	365.8	178.2	47.1445
11.2074	567	365.7	201.3	47.1445
11.2178	579	365.6	213.4	47.3064
11.2281	556	365.6	190.4	47.3064
11.2384	551	365.5	185.5	47.4312
11.2487	520	365.4	154.6	47.4312
11.259	566	365.3	200.7	47.7535
11.2693	563	365.2	197.8	47.8797
11.2796	555	365.1	189.9	49.0046
11.2899	554	365	189	49.0046
11.3002	565	365	200	49.0764
11.3105	577	364.9	212.1	49.1345
11.3209	583	364.8	218.2	49.1345
11.3312	508	364.7	143.3	49.2065
11.3415	528	364.6	163.4	49.578
11.3518	554	364.5	189.5	49.578
11.3621	545	364.4	180.6	49.578
11.3724	539	364.4	174.6	49.578
11.3827	557	364.3	192.7	49.7096
11.393	571	364.2	206.8	49.7096
11.4033	524	364.1	159.9	49.7096
11.4136	578	364	214	49.7096
11.4239	546	363.9	182.1	50.2677
11.4342	534	363.8	170.2	50.2677
11.4446	514	363.8	150.2	50.4014
11.4549	511	363.7	147.3	50.4014
11.4652	556	363.6	192.4	51.22
11.4755	593	363.5	229.5	51.22
11.4858	554	363.4	190.6	51.3566
11.4961	560	363.3	196.7	51.3566
11.5064	585	363.2	221.8	52.1597
11.5167	542	363.2	178.8	52.2992
11.527	549	363.1	185.9	52.4782
11.5373	533	363	170	52.6187
11.5477	577	362.9	214.1	52.8737
11.558	548	362.8	185.2	53.0154
11.5683	568	362.7	205.3	53.4844
11.5786	559	362.6	196.4	53.4844
11.5889	582	362.6	219.4	53.6147
11.5992	529	362.5	166.5	53.628
11.6095	535	362.4	172.6	53.628
11.6198	527	362.3	164.7	53.7587
11.6301	523	362.2	160.8	53.8601
11.6404	516	362.1	153.9	53.8601
11.6507	556	362	194	54.0049
11.661	546	362	184	54.0049
11.6714	546	361.9	184.1	54.1193
11.6817	557	361.8	195.2	54.1382
11.692	557	361.7	195.3	54.2648
11.7023	541	361.6	179.4	54.2839
11.7126	554	361.5	192.5	55.4257
11.7229	540	361.4	178.6	55.4257
11.7332	527	361.4	165.6	55.5754
11.7435	515	361.3	153.7	55.5754
11.7538	513	361.2	151.8	55.6657
11.7641	506	361.1	144.9	55.7314
11.7744	535	361	174	55.7314
11.7848	468	360.9	107.1	55.8162
11.7951	530	360.8	169.2	55.882
11.8054	520	360.8	159.2	55.882
11.8157	537	360.7	176.3	55.9846
11.826	506	360.6	145.4	55.9846
11.8363	536	360.5	175.5	55.9846
11.8466	556	360.4	195.6	55.9846
11.8569	540	360.3	179.7	56.111
11.8672	520	360.2	159.8	56.111
11.8775	555	360.2	194.8	56.1361
11.8879	521	360.1	160.9	56.1361
11.8982	545	360	185	56.1361
11.9085	476	359.9	116.1	56.1361
11.9188	561	359.8	201.2	56.1904
11.9291	514	359.7	154.3	56.1904
11.9394	536	359.7	176.3	56.2629
11.9497	528	359.6	168.4	56.2629
11.96	568	359.5	208.5	56.3426
11.9703	495	359.4	135.6	56.3426
11.9806	585	359.3	225.7	56.6979
11.9909	549	359.2	189.8	56.6979
12.0012	496	359.1	136.9	56.8232
12.0116	530	359.1	170.9	56.8232
12.0219	521	359	162	56.8517
12.0322	534	358.9	175.1	56.8517
12.0425	521	358.8	162.2	56.9774
12.0528	477	358.7	118.3	56.9774
12.0631	495	358.6	136.4	57.0594
12.0734	502	358.5	143.5	57.2143
12.0837	497	358.5	138.5	57.3271
12.094	544	358.4	185.6	57.4829
12.1043	504	358.3	145.7	57.6998
12.1147	556	358.2	197.8	57.8569
12.125	548	358.1	189.9	58.3083
12.1353	488	358	130	58.4672
12.1456	509	358	151	58.5681
12.1559	508	357.9	150.1	58.5681
12.1662	494	357.8	136.2	58.7279
12.1765	500	357.7	142.3	58.7279
12.1868	516	357.6	158.4	58.7997
12.1971	464	357.5	106.5	58.7997
12.2074	517	357.4	159.6	58.9603
12.2177	533	357.4	175.6	58.9603
12.228	509	357.3	151.7	59.2298
12.2384	488	357.2	130.8	59.2298
12.2487	542	357.1	184.9	59.3918
12.259	489	357	132	59.3918
12.2693	502	356.9	145.1	60.1467
12.2796	506	356.9	149.1	60.1467
12.2899	510	356.8	153.2	60.3117
12.3002	512	356.7	155.3	60.3117
12.3105	474	356.6	117.4	60.4058
12.3208	496	356.5	139.5	60.4058
12.3311	513	356.4	156.6	60.5717
12.3415	507	356.3	150.7	60.5717
12.3518	513	356.3	156.7	60.7668
12.3621	514	356.2	157.8	60.7668
12.3724	512	356.1	155.9	60.9339
12.3827	519	356	163	60.9339
12.393	495	355.9	139.1	61.3564
12.4033	506	355.8	150.2	61.3564
12.4136	495	355.8	139.2	61.5255
12.4239	507	355.7	151.3	61.5255
12.4342	509	355.6	153.4	61.833
12.4446	473	355.5	117.5	61.833
12.4549	519	355.4	163.6	61.8945
12.4652	512	355.3	156.7	61.8945
12.4755	487	355.2	131.8	62.0037
12.4858	452	355.2	96.8	62.0037
12.4961	511	355.1	155.9	62.0654
12.5064	497	355	142	62.0654
12.5167	475	354.9	120.1	62.1319
12.527	451	354.8	96.2	62.1319
12.5373	483	354.7	128.3	62.3036
12.5476	558	354.7	203.3	62.3036
12.5579	503	354.6	148.4	62.9192
12.5683	486	354.5	131.5	63.0936
12.5786	526	354.4	171.6	63.376
12.5889	505	354.3	150.7	63.552
12.5992	535	354.2	180.8	63.7444
12.6095	496	354.2	141.8	63.7444
12.6198	491	354.1	136.9	63.9216
12.6301	524	354	170	63.9216
12.6404	493	353.9	139.1	64.5637
12.6507	483	353.8	129.2	64.5637
12.661	501	353.7	147.3	64.6837
12.6714	492	353.7	138.3	64.7437
12.6817	517	353.6	163.4	64.7437
12.692	497	353.5	143.5	64.8426
12.7023	491	353.4	137.6	64.8642
12.7126	480	353.3	126.7	65.0236
12.7229	540	353.2	186.8	65.1895
12.7332	519	353.1	165.9	65.1895
12.7435	456	353.1	102.9	65.2621
12.7538	514	353	161	65.2621
12.7641	485	352.9	132.1	65.3717
12.7744	486	352.8	133.2	65.3717
12.7847	492	352.7	139.3	65.4446
12.7951	447	352.6	94.4	65.4446
12.8054	500	352.6	147.4	65.7269
12.8157	469	352.5	116.5	65.7269
12.826	528	352.4	175.6	65.7269
12.8363	480	352.3	127.7	65.7269
12.8466	515	352.2	162.8	65.8418
12.8569	462	352.1	109.9	65.8418
12.8672	498	352.1	145.9	65.911
12.8775	497	352	145	65.911
12.8878	510	351.9	158.1	65.911
12.8982	521	351.8	169.2	65.911
12.9085	505	351.7	153.3	66.0264
12.9188	437	351.6	85.4	66.0264
12.9291	546	351.6	194.4	66.0585
12.9394	489	351.5	137.5	66.2438
12.9497	483	351.4	131.6	66.2877
12.96	472	351.3	120.7	66.2877
12.9703	467	351.2	115.8	66.3045
12.9806	495	351.1	143.9	66.3045
12.9909	493	351.1	141.9	66.4738
13.0012	454	351	103	66.4738
13.0115	481	350.9	130.1	66.4907
13.0219	486	350.8	135.2	66.4907
13.0322	488	350.7	137.3	67.2083
13.0425	467	350.6	116.4	67.2083
13.0528	479	350.6	128.4	67.3977
13.0631	504	350.5	153.5	67.3977
13.0734	485	350.4	134.6	67.5656
13.0837	459	350.3	108.7	67.6623
13.094	464	350.2	113.8	67.6623
13.1043	474	350.1	123.9	67.7209
13.1146	496	350.1	145.9	67.7209
13.125	440	350	90	67.7563
13.1353	487	349.9	137.1	67.8533
13.1456	479	349.8	129.2	67.8533
13.1559	512	349.7	162.3	67.9122
13.1662	447	349.6	97.4	67.9122
13.1765	466	349.6	116.4	68.1314
13.1868	436	349.5	86.5	68.1314
13.1971	490	349.4	140.6	68.1314
13.2074	454	349.3	104.7	68.1314
13.2177	499	349.2	149.8	68.3242
13.228	520	349.1	170.9	68.3242
13.2383	463	349.1	113.9	68.3242
13.2487	475	349	126	68.3242
13.259	480	348.9	131.1	68.6989
13.2693	490	348.8	141.2	68.6989
13.2796	460	348.7	111.3	68.8937
13.2899	434	348.7	85.3	68.8937
13.3002	438	348.6	89.4	68.9112
13.3105	472	348.5	123.5	68.9112
13.3208	460	348.4	111.6	69.1068
13.3311	476	348.3	127.7	69.1068
13.3414	480	348.2	131.8	69.1522
13.3518	471	348.2	122.8	69.3486
13.3621	482	348.1	133.9	69.4883
13.3724	458	348	110	69.4883
13.3827	480	347.9	132.1	69.686
13.393	457	347.8	109.2	69.686
13.4033	464	347.7	116.3	70.0382
13.4136	471	347.7	123.3	70.0382
13.4239	460	347.6	112.4	70.2073
13.4342	455	347.5	107.5	70.2379
13.4445	459	347.4	111.6	70.2379
13.4548	456	347.3	108.7	70.2736
13.4651	448	347.2	100.8	70.2736
13.4755	459	347.2	111.8	70.3887
13.4858	447	347.1	99.9	70.3887
13.4961	473	347	126	70.4077
13.5064	433	346.9	86.1	70.4742
13.5167	451	346.8	104.2	70.4742
13.527	465	346.7	118.3	70.5898
13.5373	483	346.7	136.3	70.5898
13.5476	438	346.6	91.4	70.7634
13.5579	423	346.5	76.5	70.7634
13.5683	438	346.4	91.6	70.8743
13.5786	444	346.3	97.7	70.8743
13.5889	455	346.3	108.7	70.9658
13.5992	469	346.2	122.8	70.9658
13.6095	473	346.1	126.9	71.0772
13.6198	458	346	112	71.0772
13.6301	477	345.9	131.1	71.3909
13.6404	476	345.8	130.2	71.3909
13.6507	476	345.8	130.2	71.5958
13.661	471	345.7	125.3	71.5958
13.6713	464	345.6	118.4	71.7101
13.6816	472	345.5	126.5	71.7101
13.692	494	345.4	148.6	71.9161
13.7023	491	345.4	145.6	71.9161
13.7126	499	345.3	153.7	71.9469
13.7229	542	345.2	196.8	71.9469
13.7332	494	345.1	148.9	72.1538
13.7435	507	345	162	72.1538
13.7538	507	344.9	162.1	72.9846
13.7641	480	344.9	135.1	73.1955
13.7744	458	344.8	113.2	73.2565
13.7847	456	344.7	111.3	73.2565
13.7951	458	344.6	113.4	73.3131
13.8054	467	344.5	122.5	73.4685
13.8157	442	344.4	97.6	73.4685
13.826	441	344.4	96.6	73.5253
13.8363	487	344.3	142.7	73.5319
13.8466	461	344.2	116.8	73.5319
13.8569	436	344.1	91.9	73.5319
13.8672	438	344	94	73.5319
13.8775	431	344	87	73.7449
13.8878	492	343.9	148.1	73.7449
13.8981	418	343.8	74.2	73.7449
13.9084	457	343.7	113.3	73.7449
13.9188	416	343.6	72.4	74.2589
13.9291	424	343.5	80.5	74.2589
13.9394	441	343.5	97.5	74.4748
13.9497	463	343.4	119.6	74.4748
13.96	422	343.3	78.7	74.6819
13.9703	459	343.2	115.8	74.8994
13.9806	438	343.1	94.9	75.0236
13.9909	406	343.1	62.9	75.0236
14.0012	441	343	98	75.0273
14.0115	427	342.9	84.1	75.2424
14.0219	440	342.8	97.2	75.2424
14.0322	499	342.7	156.3	75.2462
14.0425	381	342.6	38.4	75.7212
14.0528	440	342.6	97.4	75.7212
14.0631	407	342.5	64.5	75.7855
14.0734	447	342.4	104.6	75.7855
14.0837	438	342.3	95.7	75.7855
14.094	444	342.2	101.8	75.8974
14.1043	482	342.2	139.8	75.8974
14.1146	472	342.1	129.9	75.9428
14.1249	411	342	69	75.9428
14.1352	440	341.9	98.1	76.0074
14.1456	474	341.8	132.2	76.0074
14.1559	428	341.8	86.2	76.0074
14.1662	461	341.7	119.3	76.0455
14.1765	438	341.6	96.4	76.0455
14.1868	429	341.5	87.5	76.1197
14.1971	456	341.4	114.6	76.1197
14.2074	479	341.3	137.7	76.2684
14.2177	446	341.3	104.7	76.2684
14.228	436	341.2	94.8	76.3693
14.2383	437	341.1	95.9	76.3692
14.2487	443	341	102	76.3692
14.259	397	340.9	56.1	76.4371
14.2693	422	340.9	81.1	76.4371
14.2796	415	340.8	74.2	76.5935
14.2899	417	340.7	76.3	76.5935
14.3002	414	340.6	73.4	76.5935
14.3105	417	340.5	76.5	76.6616
14.3208	419	340.5	78.5	76.6616
14.3311	434	340.4	93.6	77.1824
14.3414	416	340.3	75.7	77.1824
14.3517	404	340.2	63.8	77.4099
14.362	399	340.1	58.9	77.4099
14.3724	430	340	90	77.4131
14.3827	434	340	94	77.6415
14.393	400	339.9	60.1	77.7388
14.4033	444	339.8	104.2	77.7388
14.4136	412	339.7	72.3	77.9686
14.4239	451	339.6	111.4	77.9686
14.4342	411	339.6	71.4	78.2626
14.4445	414	339.5	74.5	78.2626
14.4548	424	339.4	84.6	78.2626
14.4651	392	339.3	52.7	78.2626
14.4755	399	339.2	59.8	78.4886
14.4858	430	339.2	90.8	78.4886
14.4961	411	339.1	71.9	78.4945
14.5064	425	339	86	78.4945
14.5167	456	338.9	117.1	78.4945
14.527	455	338.8	116.2	78.4945
14.5373	424	338.8	85.2	78.5992
14.5476	417	338.7	78.3	78.6905
14.5579	447	338.6	108.4	78.6905
14.5682	422	338.5	83.5	78.6905
14.5785	400	338.4	61.6	78.7215
14.5888	441	338.3	102.7	78.7215
14.5992	427	338.3	88.7	78.7457
14.6095	415	338.2	76.8	78.7457
14.6198	436	338.1	97.9	78.8326
14.6301	428	338	90	78.9242
14.6404	423	337.9	85.1	78.9242
14.6507	419	337.9	81.1	78.9242
14.661	450	337.8	112.2	78.9797
14.6713	421	337.7	83.3	78.9797
14.6816	412	337.6	74.4	79.0662
14.6919	403	337.5	65.5	79.0662
14.7023	392	337.5	54.5	79.3015
14.7126	387	337.4	49.6	79.3015
14.7229	419	337.3	81.7	79.5637
14.7332	419	337.2	81.8	79.5637
14.7435	387	337.1	49.9	79.6702
14.7538	387	337.1	49.9	79.6702
14.7641	458	337	121	79.8011
14.7744	371	336.9	34.1	79.8011
14.7847	395	336.8	58.2	79.9081
14.795	417	336.7	80.3	79.9081
14.8053	392	336.7	55.3	80.0998
14.8157	407	336.6	70.4	80.0998
14.826	393	336.5	56.5	80.3395
14.8363	405	336.4	68.6	80.3395
14.8466	417	336.3	80.7	80.4189
14.8569	434	336.3	97.7
14.8672	415	336.2	78.8
14.8775	393	336.1	56.9
14.8878	344	336	8
14.8981	377	335.9	41.1
14.9084	416	335.9	80.1
14.9188	393	335.8	57.2
14.9291	413	335.7	77.3
14.9394	382	335.6	46.4
14.9497	387	335.5	51.5
14.96	399	335.5	63.5
14.9703	420	335.4	84.6
14.9806	414	335.3	78.7
14.9909	379	335.2	43.8
15.0012	416	335.1	80.9
15.0115	405	335.1	69.9
15.0218	372	335	37
15.0321	404	334.9	69.1
15.0425	384	334.8	49.2
15.0528	397	334.7	62.3
15.0631	343	334.7	8.29999
15.0734	381	334.6	46.4
15.0837	398	334.5	63.5
15.094	373	334.4	38.6
15.1043	371	334.3	36.7
15.1146	401	334.3	66.7
15.1249	368	334.2	33.8
15.1352	390	334.1	55.9
15.1456	375	334	41
15.1559	375	333.9	41.1
15.1662	403	333.9	69.1
15.1765	385	333.8	51.2
15.1868	373	333.7	39.3
15.1971	407	333.6	73.4
15.2074	370	333.5	36.5
15.2177	370	333.5	36.5
15.228	394	333.4	60.6
15.2383	402	333.3	68.7
15.2486	434	333.2	100.8
15.2589	382	333.1	48.9
15.2693	395	333.1	61.9
15.2796	380	333	47
15.2899	397	332.9	64.1
15.3002	398	332.8	65.2
15.3105	404	332.7	71.3
15.3208	380	332.7	47.3
15.3311	375	332.6	42.4
15.3414	338	332.5	5.5
15.3517	423	332.4	90.6
15.362	374	332.3	41.7
15.3724	358	332.3	25.7
15.3827	399	332.2	66.8
15.393	360	332.1	27.9
15.4033	401	332	69
15.4136	382	331.9	50.1
15.4239	385	331.9	53.1
15.4342	359	331.8	27.2
15.4445	399	331.7	67.3
15.4548	369	331.6	37.4
15.4651	392	331.5	60.5
15.4754	371	331.5	39.5
15.4857	388	331.4	56.6
15.4961	387	331.3	55.7
15.5064	378	331.2	46.8
15.5167	369	331.2	37.8
15.527	397	331.1	65.9
15.5373	398	331	67
15.5476	350	330.9	19.1
15.5579	374	330.8	43.2
15.5682	363	330.8	32.2
15.5785	383	330.7	52.3
15.5888	358	330.6	27.4
15.5992	396	330.5	65.5
15.6095	401	330.4	70.6
15.6198	369	330.4	38.6
15.6301	360	330.3	29.7
15.6404	382	330.2	51.8
15.6507	360	330.1	29.9
15.661	385	330	55
15.6713	378	330	48
15.6816	391	329.9	61.1
15.6919	359	329.8	29.2
15.7022	373	329.7	43.3
15.7125	416	329.7	86.3
15.7229	369	329.6	39.4
15.7332	380	329.5	50.5
15.7435	326	329.4	-3.39999
15.7538	331	329.3	1.70001
15.7641	383	329.3	53.7
15.7744	386	329.2	56.8
15.7847	384	329.1	54.9
15.795	355	329	26
15.8053	413	328.9	84.1
15.8156	381	328.9	52.1
15.826	334	328.8	5.20001
15.8363	369	328.7	40.3
15.8466	359	328.6	30.4
15.8569	399	328.5	70.5
15.8672	357	328.5	28.5
15.8775	306	328.4	-22.4
15.8878	343	328.3	14.7
15.8981	366	328.2	37.8
15.9084	380	328.2	51.8
15.9187	371	328.1	42.9
15.9291	413	328	85
15.9393	359	327.9	31.1
15.9497	338	327.8	10.2
15.96	332	327.8	4.20001
15.9703	376	327.7	48.3
15.9806	387	327.6	59.4
15.9909	321	327.5	-6.5
16.0012	361	327.5	33.5
16.0115	361	327.4	33.6
16.0218	369	327.3	41.7
16.0321	377	327.2	49.8
16.0424	367	327.1	39.9
16.0528	367	327.1	39.9
16.0631	347	327	20
16.0734	354	326.9	27.1
16.0837	336	326.8	9.20001
16.094	360	326.7	33.3
16.1043	358	326.7	31.3
16.1146	392	326.6	65.4
16.1249	367	326.5	40.5
16.1352	372	326.4	45.6
16.1455	374	326.4	47.6
16.1559	327	326.3	0.70001
16.1662	399	326.2	72.8
16.1765	315	326.1	-11.1
16.1868	358	326	32
16.1971	365	326	39
16.2074	352	325.9	26.1
16.2177	304	325.8	-21.8
16.228	348	325.7	22.3
16.2383	361	325.7	35.3
16.2486	345	325.6	19.4
16.2589	369	325.5	43.5
16.2692	356	325.4	30.6
16.2796	338	325.3	12.7
16.2899	392	325.3	66.7
16.3002	350	325.2	24.8
16.3105	347	325.1	21.9
16.3208	409	325	84
16.3311	366	325	41
16.3414	352	324.9	27.1
16.3517	306	324.8	-18.8
16.362	335	324.7	10.3
16.3723	374	324.6	49.4
16.3826	340	324.6	15.4
16.393	343	324.5	18.5
16.4033	356	324.4	31.6
16.4136	344	324.3	19.7
16.4239	382	324.3	57.7
16.4342	354	324.2	29.8
16.4445	333	324.1	8.89999
16.4548	339	324	15
16.4651	372	323.9	48.1
16.4754	362	323.9	38.1
16.4857	354	323.8	30.2
16.4961	328	323.7	4.29999
16.5064	366	323.6	42.4
16.5167	334	323.6	10.4
16.527	337	323.5	13.5
16.5373	326	323.4	2.60001
16.5476	344	323.3	20.7
16.5579	373	323.2	49.8
16.5682	402	323.2	78.8
16.5785	348	323.1	24.9
16.5888	334	323	11
16.5991	376	322.9	53.1
16.6095	342	322.9	19.1
16.6198	337	322.8	14.2
16.6301	408	322.7	85.3
16.6404	341	322.6	18.4
16.6507	364	322.5	41.5
16.661	341	322.5	18.5
16.6713	342	322.4	19.6
16.6816	326	322.3	3.70001
16.6919	348	322.2	25.8
16.7022	368	322.2	45.8
16.7125	363	322.1	40.9
16.7228	374	322	52
16.7332	367	321.9	45.1
16.7435	339	321.9	17.1
16.7538	339	321.8	17.2
16.7641	334	321.7	12.3
16.7744	352	321.6	30.4
16.7847	342	321.5	20.5
16.795	325	321.5	3.5
16.8053	292	321.4	-29.4
16.8156	340	321.3	18.7
16.8259	315	321.2	-6.20001
16.8363	330	321.2	8.79999
16.8466	344	321.1	22.9
16.8569	332	321	11
16.8672	353	320.9	32.1
16.8775	320	320.9	-0.89999
16.8878	357	320.8	36.2
16.8981	344	320.7	23.3
16.9084	306	320.6	-14.6
16.9187	334	320.5	13.5
16.929	326	320.5	5.5
16.9393	339	320.4	18.6
16.9497	332	320.3	11.7
16.96	313	320.2	-7.20001
16.9703	326	320.2	5.79999
16.9806	307	320.1	-13.1
16.9909	327	320	7
17.0012	310	319.9	-9.89999
17.0115	340	319.9	20.1
17.0218	327	319.8	7.20001
17.0321	335	319.7	15.3
17.0424	340	319.6	20.4
17.0527	347	319.5	27.5
17.063	342	319.5	22.5
17.0734	293	319.4	-26.4
17.0837	314	319.3	-5.29999
17.094	341	319.2	21.8
17.1043	297	319.2	-22.2
17.1146	346	319.1	26.9
17.1249	351	319	32
17.1352	318	318.9	-0.89999
17.1455	337	318.9	18.1
17.1558	322	318.8	3.20001
17.1661	344	318.7	25.3
17.1764	329	318.6	10.4
17.1868	339	318.6	20.4
17.1971	315	318.5	-3.5
17.2074	313	318.4	-5.39999
17.2177	323	318.3	4.70001
17.228	350	318.2	31.8
17.2383	377	318.2	58.8
17.2486	312	318.1	-6.10001
17.2589	336	318	18
17.2692	329	317.9	11.1
17.2795	295	317.9	-22.9
17.2899	356	317.8	38.2
17.3002	334	317.7	16.3
17.3105	324	317.6	6.39999
17.3208	336	317.6	18.4
17.3311	323	317.5	5.5
17.3414	324	317.4	6.60001
17.3517	354	317.3	36.7
17.362	310	317.3	-7.29999
17.3723	318	317.2	0.79999
17.3826	296	317.1	-21.1
17.393	344	317.1	26.9
17.4033	347	317	30
17.4136	330	317	13
17.4239	360	317	43
17.4342	331	316.9	14.1
17.4445	293	316.9	-23.9
17.4548	336	316.8	19.2
17.4651	317	316.7	0.29999
17.4754	308	316.6	-8.60001
17.4857	328	316.5	11.5
17.496	313	316.4	-3.39999
17.5064	313	316.3	-3.29999
17.5167	337	316.2	20.8
17.527	331	316.1	14.9
17.5373	329	316	13
17.5476	284	315.9	-31.9
17.5579	330	315.8	14.2
17.5682	307	315.7	-8.70001
17.5785	319	315.7	3.29999
17.5888	327	315.6	11.4
17.5991	338	315.5	22.5
17.6094	325	315.4	9.60001
17.6197	318	315.4	2.60001
17.6301	301	315.3	-14.3
17.6404	333	315.2	17.8
17.6507	320	315.1	4.89999
17.661	303	315.1	-12.1
17.6713	322	315	7
17.6816	312	314.9	-2.89999
17.6919	295	314.8	-19.8
17.7022	304	314.8	-10.8
17.7125	312	314.7	-2.70001
17.7228	292	314.6	-22.6
17.7331	276	314.5	-38.5
17.7435	283	314.4	-31.4
17.7538	343	314.4	28.6
17.7641	327	314.3	12.7
17.7744	287	314.2	-27.2
17.7847	318	314.1	3.89999
17.795	312	314.1	-2.10001
17.8053	345	314	31
17.8156	351	313.9	37.1
17.8259	329	313.8	15.2
17.8362	339	313.8	25.2
17.8466	328	313.7	14.3
17.8569	319	313.6	5.39999
17.8672	309	313.5	-4.5
17.8775	310	313.5	-3.5
17.8878	319	313.4	5.60001
17.8981	333	313.3	19.7
17.9084	328	313.2	14.8
17.9187	304	313.2	-9.20001
17.929	299	313.1	-14.1
17.9393	330	313	17
17.9496	301	312.9	-11.9
17.96	342	312.9	29.1
17.9703	321	312.8	8.20001
17.9806	319	312.7	6.29999
17.9909	312	312.6	-0.60001
18.0012	339	312.6	26.4
18.0115	319	312.5	6.5
18.0218	315	312.4	2.60001
18.0321	322	312.3	9.70001
18.0424	349	312.3	36.7
18.0527	288	312.2	-24.2
18.063	346	312.1	33.9
18.0733	303	312	-9
18.0837	317	312	5
18.094	336	311.9	24.1
18.1043	329	311.8	17.2
18.1146	289	311.7	-22.7
18.1249	311	311.7	-0.70001
18.1352	306	311.6	-5.60001
18.1455	304	311.5	-7.5
18.1558	329	311.4	17.6
18.1661	316	311.4	4.60001
18.1764	333	311.3	21.7
18.1867	287	311.2	-24.2
18.1971	303	311.1	-8.10001
18.2074	329	311.1	17.9
18.2177	317	311	6
18.228	338	310.9	27.1
18.2383	300	310.8	-10.8
18.2486	305	310.8	-5.79999
18.2589	292	310.7	-18.7
18.2692	333	310.6	22.4
18.2795	293	310.5	-17.5
18.2899	324	310.5	13.5
18.3002	298	310.4	-12.4
18.3105	286	310.3	-24.3
18.3208	297	310.2	-13.2
18.3311	314	310.2	3.79999
18.3414	339	310.1	28.9
18.3517	360	310	50
18.362	342	309.9	32.1
18.3723	330	309.9	20.1
18.3826	316	309.8	6.20001
18.3929	364	309.7	54.3
18.4033	374	309.7	64.3
18.4136	418	309.6	108.4
18.4239	446	309.5	136.5
18.4342	442	309.4	132.6
18.4445	490	309.4	180.6
18.4548	525	309.3	215.7
18.4651	522	309.2	212.8
18.4754	540	309.1	230.9
18.4857	503	309.1	193.9
18.496	451	309	142
18.5063	447	308.9	138.1
18.5166	441	308.8	132.2
18.527	377	308.8	68.2
18.5373	332	308.7	23.3
18.5476	319	308.6	10.4
18.5579	316	308.5	7.5
18.5682	327	308.5	18.5
18.5785	326	308.4	17.6
18.5888	301	308.3	-7.29999
18.5991	300	308.2	-8.20001
18.6094	302	308.2	-6.20001
18.6197	292	308.1	-16.1
18.63	319	308	11
18.6404	301	307.9	-6.89999
18.6507	309	307.9	1.10001
18.661	316	307.8	8.20001
18.6713	313	307.7	5.29999
18.6816	338	307.6	30.4
18.6919	306	307.6	-1.60001
18.7022	306	307.5	-1.5
18.7125	298	307.4	-9.39999
18.7228	300	307.4	-7.39999
18.7331	344	307.3	36.7
18.7435	307	307.2	-0.20001
18.7538	328	307.1	20.9
18.7641	263	307.1	-44.1
18.7744	335	307	28
18.7847	299	306.9	-7.89999
18.795	323	306.8	16.2
18.8053	287	306.8	-19.8
18.8156	297	306.7	-9.70001
18.8259	328	306.6	21.4
18.8362	295	306.5	-11.5
18.8465	312	306.5	5.5
18.8569	277	306.4	-29.4
18.8672	305	306.3	-1.29999
18.8775	283	306.2	-23.2
18.8878	293	306.2	-13.2
18.8981	260	306.1	-46.1
18.9084	316	306	10
18.9187	306	306	0
18.929	315	305.9	9.10001
18.9393	301	305.8	-4.79999
18.9496	314	305.7	8.29999
18.9599	308	305.7	2.29999
18.9702	294	305.6	-11.6
18.9806	302	305.5	-3.5
18.9909	300	305.4	-5.39999
19.0012	305	305.4	-0.39999
19.0115	294	305.3	-11.3
19.0218	298	305.2	-7.20001
19.0321	294	305.1	-11.1
19.0424	337	305.1	31.9
19.0527	300	305	-5
19.063	303	304.9	-1.89999
19.0733	306	304.9	1.10001
19.0836	275	304.8	-29.8
19.094	288	304.7	-16.7
19.1043	279	304.6	-25.6
19.1146	313	304.6	8.39999
19.1249	297	304.5	-7.5
19.1352	313	304.4	8.60001
19.1455	298	304.3	-6.29999
19.1558	295	304.3	-9.29999
19.1661	310	304.2	5.79999
19.1764	317	304.1	12.9
19.1867	321	304	17
19.1971	290	304	-14
19.2074	315	303.9	11.1
19.2177	320	303.8	16.2
19.228	320	303.8	16.2
19.2383	272	303.7	-31.7
19.2486	295	303.6	-8.60001
19.2589	302	303.5	-1.5
19.2692	307	303.5	3.5
19.2795	311	303.4	7.60001
19.2898	284	303.3	-19.3
19.3001	278	303.2	-25.2
19.3105	279	303.2	-24.2
19.3208	317	303.1	13.9
19.3311	319	303	16
19.3414	300	303	-3
19.3517	270	302.9	-32.9
19.362	274	302.8	-28.8
19.3723	298	302.7	-4.70001
19.3826	316	302.7	13.3
19.3929	300	302.6	-2.60001
19.4032	293	302.5	-9.5
19.4135	286	302.4	-16.4
19.4238	284	302.4	-18.4
19.4342	284	302.3	-18.3
19.4445	295	302.2	-7.20001
19.4548	288	302.2	-14.2
19.4651	268	302.1	-34.1
19.4754	314	302	12
19.4857	314	301.9	12.1
19.496	321	301.9	19.1
19.5063	294	301.8	-7.79999
19.5166	322	301.7	20.3
19.5269	326	301.6	24.4
19.5372	298	301.6	-3.60001
19.5476	346	301.5	44.5
19.5579	372	301.4	70.6
19.5682	368	301.4	66.6
19.5785	365	301.3	63.7
19.5888	375	301.2	73.8
19.5991	406	301.1	104.9
19.6094	360	301.1	58.9
19.6197	362	301	61
19.63	349	300.9	48.1
19.6403	331	300.8	30.2
19.6507	308	300.8	7.20001
19.661	328	300.7	27.3
19.6713	321	300.6	20.4
19.6816	292	300.6	-8.60001
19.6919	278	300.5	-22.5
19.7022	272	300.4	-28.4
19.7125	282	300.3	-18.3
19.7228	334	300.3	33.7
19.7331	264	300.2	-36.2
19.7434	289	300.1	-11.1
19.7538	283	300.1	-17.1
19.7641	279	300	-21
19.7744	313	299.9	13.1
19.7847	302	299.8	2.20001
19.795	303	299.8	3.20001
19.8053	271	299.7	-28.7
19.8156	267	299.6	-32.6
19.8259	298	299.5	-1.5
19.8362	270	299.5	-29.5
19.8465	276	299.4	-23.4
19.8568	262	299.3	-37.3
19.8671	277	299.3	-22.3
19.8775	295	299.2	-4.20001
19.8878	254	299.1	-45.1
19.8981	313	299	14
19.9084	291	299	-8
19.9187	312	298.9	13.1
19.929	273	298.8	-25.8
19.9393	310	298.8	11.2
19.9496	259	298.7	-39.7
19.9599	309	298.6	10.4
19.9702	292	298.5	-6.5
19.9805	279	298.5	-19.5
19.9909	303	298.4	4.60001
20.0012	313	298.3	14.7
20.0115	271	298.3	-27.3
20.0218	264	298.2	-34.2
20.0321	289	298.1	-9.10001
20.0424	280	298	-18
20.0527	293	298	-5
20.063	294	297.9	-3.89999
20.0733	283	297.8	-14.8
20.0836	280	297.8	-17.8
20.094	286	297.7	-11.7
20.1043	252	297.6	-45.6
20.1146	282	297.5	-15.5
20.1249	283	297.7	-14.7
20.1352	255	297.6	-42.6
20.1455	291	297.5	-6.5
20.1558	312	297.5	14.5
20.1661	271	297.4	-26.4
20.1764	276	297.5	-21.5
20.1867	283	297.4	-14.4
20.197	282	297.3	-15.3
20.2074	252	297.3	-45.3
20.2177	305	297.2	7.79999
20.228	291	297.2	-6.20001
20.2383	304	297.1	6.89999
20.2486	283	297.1	-14.1
20.2589	293	297	-4
20.2692	295	297	-2
20.2795	267	296.9	-29.9
20.2898	276	296.9	-20.9
20.3001	275	296.8	-21.8
20.3104	270	296.8	-26.8
20.3207	279	296.8	-17.8
20.3311	315	296.7	18.3
20.3414	282	296.7	-14.7
20.3517	318	296.6	21.4
20.362	298	296.6	1.39999
20.3723	334	296.6	37.4
20.3826	284	296.6	-12.6
20.3929	281	296.6	-15.6
20.4032	300	296.6	3.39999
20.4135	322	296.5	25.5
20.4238	304	296.6	7.39999
20.4341	301	296.6	4.39999
20.4445	292	296.6	-4.60001
20.4548	292	296.6	-4.60001
20.4651	292	296.7	-4.70001
20.4754	278	296.7	-18.7
20.4857	285	296.8	-11.8
20.496	286	296.9	-10.9
20.5063	298	297	1
20.5166	304	297.2	6.79999
20.5269	280	297.3	-17.3
20.5372	299	297.6	1.39999
20.5476	271	297.9	-26.9
20.5579	293	298.2	-5.20001
20.5682	286	298.6	-12.6
20.5785	290	299.2	-9.20001
20.5888	299	299.9	-0.89999
20.5991	308	301	7
20.6094	301	302.6	-1.60001
20.6197	295	305.5	-10.5
20.63	333	310.6	22.4
20.6403	359	319.6	39.4
20.6506	365	334.7	30.3
20.661	393	357.5	35.5
20.6713	406	388.6	17.4
20.6816	452	428.7	23.3
20.6919	496	467.1	28.9
20.7022	515	498.4	16.6
20.7125	529	514	15
20.7228	517	512	5
20.7331	531	499.6	31.4
20.7434	477	481.3	-4.29999
20.7537	466	461.2	4.79999
20.7641	422	438.7	-16.7
20.7743	432	413.3	18.7
20.7847	401	387.2	13.8
20.795	324	363.3	-39.3
20.8053	336	343.7	-7.70001
20.8156	314	329	-15
20.8259	327	319.1	7.89999
20.8362	309	312.9	-3.89999
20.8465	318	309.4	8.60001
20.8568	285	307.4	-22.4
20.8671	270	306.4	-36.4
20.8774	292	305.9	-13.9
20.8878	299	305.6	-6.60001
20.8981	303	305.5	-2.5
20.9084	299	305.6	-6.60001
20.9187	263	305.8	-42.8
20.929	298	306	-8
20.9393	281	306.4	-25.4
20.9496	324	306.9	17.1
20.9599	297	307.5	-10.5
20.9702	301	308.2	-7.20001
20.9805	290	309	-19
20.9908	263	310	-47
21.0012	298	311.1	-13.1
21.0115	287	312.3	-25.3
21.0218	293	313.8	-20.8
21.0321	272	315.4	-43.4
21.0424	319	317.3	1.70001
21.0527	302	319.5	-17.5
21.063	282	322.1	-40.1
21.0733	287	325.1	-38.1
21.0836	311	328.5	-17.5
21.0939	304	332.6	-28.6
21.1043	315	337.5	-22.5
21.1146	322	343.3	-21.3
21.1249	334	350.4	-16.4
21.1352	324	359.3	-35.3
21.1455	398	371.1	26.9
21.1558	421	388.3	32.7
21.1661	424	415.9	8.10001
21.1764	496	463.9	32.1
21.1867	603	549.4	53.6
21.197	724	696.7	27.3
21.2073	943	932.9	10.1
21.2177	1209	1276.4	-67.4
21.228	1651	1721.8	-70.8001
21.2383	2108	2226.6	-118.6
21.2486	2562	2704.1	-142.1
21.2589	2791	3036.6	-245.6
21.2692	3114	3136.9	-22.8999
21.2795	3194	3028.7	165.3
21.2898	3001	2812.4	188.6
21.3001	2479	2566.4	-87.3999
21.3104	2133	2307.7	-174.7
21.3207	1931	2014.5	-83.5
21.331	1655	1685	-30
21.3414	1472	1352.7	119.3
21.3517	1065	1054.9	10.1
21.362	782	814.3	-32.3
21.3723	601	637.9	-36.9
21.3826	474	519.7	-45.7
21.3929	400	446.2	-46.2
21.4032	347	402.7	-55.7
21.4135	379	376.9	2.10001
21.4238	363	360.9	2.10001
21.4341	331	350	-19
21.4444	314	341.9	-27.9
21.4548	309	335.5	-26.5
21.4651	337	330.2	6.79999
21.4754	319	325.7	-6.70001
21.4857	330	322	8
21.496	324	318.7	5.29999
21.5063	284	315.9	-31.9
21.5166	290	313.4	-23.4
21.5269	313	311.2	1.79999
21.5372	304	309.3	-5.29999
21.5475	304	307.6	-3.60001
21.5579	289	306.1	-17.1
21.5682	324	304.7	19.3
21.5785	278	303.5	-25.5
21.5888	296	302.3	-6.29999
21.5991	307	301.3	5.70001
21.6094	307	300.4	6.60001
21.6197	262	299.5	-37.5
21.63	297	298.8	-1.79999
21.6403	266	298	-32
21.6506	292	297.4	-5.39999
21.6609	291	296.7	-5.70001
21.6713	306	300.5	5.5
21.6816	331	300.1	30.9
21.6919	284	299.8	-15.8
21.7022	275	299.5	-24.5
21.7125	319	299.2	19.8
21.7228	286	299	-13
21.7331	305	301	4
21.7434	285	301	-16
21.7537	292	300.9	-8.89999
21.764	290	300.9	-10.9
21.7743	300	301	-1
21.7846	287	301	-14
21.795	272	301.2	-29.2
21.8053	305	301.3	3.70001
21.8156	328	301.5	26.5
21.8259	304	301.7	2.29999
21.8362	308	302	6
21.8465	302	302.8	-0.79999
21.8568	338	300.6	37.4
21.8671	318	301.1	16.9
21.8774	312	301.7	10.3
21.8877	312	302.4	9.60001
21.8981	320	303.3	16.7
21.9084	302	302.8	-0.79999
21.9187	326	303.8	22.2
21.929	281	304.8	-23.8
21.9393	324	306	18
21.9496	306	307.2	-1.20001
21.9599	308	308.6	-0.60001
21.9702	302	310.1	-8.10001
21.9805	317	311.8	5.20001
21.9908	310	313.7	-3.70001
22.0012	308	315.9	-7.89999
22.0115	306	318.3	-12.3
22.0218	322	320.9	1.10001
22.0321	326	324	2
22.0424	284	327.5	-43.5
22.0527	329	331.4	-2.39999
22.063	309	336	-27
22.0733	314	341.3	-27.3
22.0836	340	347.5	-7.5
22.0939	313	354.8	-41.8
22.1042	365	363.4	1.60001
22.1146	384	373.8	10.2
22.1249	408	386.6	21.4
22.1352	400	403.1	-3.10001
22.1455	448	425.6	22.4
22.1558	504	459.9	44.1
22.1661	560	517.3	42.7
22.1764	703	618.7	84.3
22.1867	880	796.8	83.2
22.197	1195	1093	102
22.2073	1553	1544.8	8.19995
22.2176	2102	2164.3	-62.3
22.2279	2788	2913.8	-125.8
22.2383	3580	3689.9	-109.9
22.2486	4183	4324.2	-141.2
22.2589	4529	4639.3	-110.3
22.2692	4714	4586.7	127.3
22.2795	4359	4295.1	63.8999
22.2898	3981	3929.5	51.5
22.3001	3549	3570.1	-21.1001
22.3104	2986	3199	-213
22.3207	2636	2766.7	-130.7
22.331	2301	2280.7	20.3
22.3413	1923	1800	123
22.3517	1396	1382.4	13.6
22.362	999	1062.5	-63.5
22.3723	752	851.1	-99.1
22.3826	646	739.7	-93.7
22.3929	651	707.3	-56.3
22.4032	708	726.9	-18.9
22.4135	754	770	-16
22.4238	811	807.8	3.20001
22.4341	848	817.5	30.5
22.4444	823	794.6	28.4
22.4548	805	752.9	52.1
22.4651	741	707.6	33.4
22.4754	674	665	9
22.4857	675	621.6	53.4
22.496	552	572.3	-20.3
22.5063	511	518.4	-7.40002
22.5166	494	466	28
22.5269	450	420.3	29.7
22.5372	420	384.2	35.8
22.5475	402	358.1	43.9
22.5578	417	340.4	76.6
22.5682	402	329	73
22.5785	442	321.7	120.3
22.5888	421	316.7	104.3
22.5991	516	313.1	202.9
22.6094	487	310.2	176.8
22.6197	463	307.8	155.2
22.63	425	305.7	119.3
22.6403	460	303.8	156.2
22.6506	434	302.2	131.8
22.6609	410	300.7	109.3
22.6712	359	299.4	59.6
22.6815	338	298.2	39.8
22.6919	325	297.1	27.9
22.7022	330	296.1	33.9
22.7125	314	295.1	18.9
22.7228	312	294.3	17.7
22.7331	304	293.5	10.5
22.7434	289	292.8	-3.79999
22.7537	296	292.1	3.89999
22.764	259	291.4	-32.4
22.7743	280	290.8	-10.8
22.7846	322	290.3	31.7
22.7949	246	289.7	-43.7
22.8053	277	289.2	-12.2
22.8156	268	288.8	-20.8
22.8259	267	288.3	-21.3
22.8362	279	287.9	-8.89999
22.8465	265	283.2	-18.2
22.8568	278	283	-5
22.8671	281	282.8	-1.79999
22.8774	301	282.5	18.5
22.8877	258	282.3	-24.3
22.898	287	282.1	4.89999
22.9084	270	279.9	-9.89999
22.9187	286	279.7	6.29999
22.929	244	279.6	-35.6
22.9393	283	279.5	3.5
22.9496	276	279.4	-3.39999
22.9599	261	279.3	-18.3
22.9702	280	279.2	0.79999
22.9805	291	279.1	11.9
22.9908	253	279	-26
23.0011	322	278.9	43.1
23.0114	305	278.8	26.2
23.0218	297	278.3	18.7
23.0321	292	278.2	13.8
23.0424	254	278.1	-24.1
23.0527	271	278.1	-7.10001
23.063	278	278	0
23.0733	278	277.9	0.10001
23.0836	268	277.6	-9.60001
23.0939	292	277.6	14.4
23.1042	258	277.5	-19.5
23.1145	268	277.4	-9.39999
23.1248	278	277.4	0.60001
23.1351	285	277.3	7.70001
23.1455	299	277.2	21.8
23.1558	280	277.2	2.79999
23.1661	282	277.1	4.89999
23.1764	253	277	-24
23.1867	274	277	-3
23.197	297	276.9	20.1
23.2073	265	276.8	-11.8
23.2176	265	276.8	-11.8
23.2279	283	276.7	6.29999
23.2382	294	276.6	17.4
23.2486	270	276.6	-6.60001
23.2589	286	276.5	9.5
23.2692	295	276.4	18.6
23.2795	284	276.4	7.60001
23.2898	308	276.3	31.7
23.3001	257	276.2	-19.2
23.3104	294	276.2	17.8
23.3207	276	276.1	-0.10001
23.331	253	276	-23
23.3413	283	276	7
23.3517	269	275.9	-6.89999
23.362	267	275.8	-8.79999
23.3723	280	275.8	4.20001
23.3826	278	275.7	2.29999
23.3929	271	275.6	-4.60001
23.4032	269	275.6	-6.60001
23.4135	275	275.5	-0.5
23.4238	275	275.4	-0.39999
23.4341	316	275.4	40.6
23.4444	285	275.3	9.70001
23.4547	278	275.2	2.79999
23.4651	248	275.2	-27.2
23.4754	287	275.1	11.9
23.4857	277	275	2
23.496	252	275	-23
23.5063	265	274.9	-9.89999
23.5166	288	274.8	13.2
23.5269	260	274.8	-14.8
23.5372	276	274.7	1.29999
23.5475	264	274.6	-10.6
23.5578	253	274.6	-21.6
23.5681	246	274.5	-28.5
23.5784	272	274.4	-2.39999
23.5888	283	274.4	8.60001
23.5991	263	274.3	-11.3
23.6094	279	274.2	4.79999
23.6197	297	274.2	22.8
23.63	262	274.1	-12.1
23.6403	269	274.1	-5.10001
23.6506	269	274	-5
23.6609	271	273.9	-2.89999
23.6712	269	273.9	-4.89999
23.6815	270	273.8	-3.79999
23.6918	251	273.7	-22.7
23.7022	260	273.7	-13.7
23.7125	267	273.6	-6.60001
23.7228	270	273.5	-3.5
23.7331	277	273.5	3.5
23.7434	247	273.4	-26.4
23.7537	246	273.3	-27.3
23.764	280	273.3	6.70001
23.7743	278	273.2	4.79999
23.7846	265	273.1	-8.10001
23.7949	264	273.1	-9.10001
23.8053	254	273	-19
23.8156	262	272.9	-10.9
23.8259	261	272.9	-11.9
23.8362	314	272.8	41.2
23.8465	252	272.7	-20.7
23.8568	250	272.7	-22.7
23.8671	266	272.6	-6.60001
23.8774	263	272.5	-9.5
23.8877	278	272.5	5.5
23.898	263	272.4	-9.39999
23.9083	268	272.3	-4.29999
23.9187	271	272.3	-1.29999
23.929	255	272.2	-17.2
23.9393	271	272.2	-1.20001
23.9496	258	272.1	-14.1
23.9599	252	272	-20
23.9702	240	272	-32
23.9805	243	271.9	-28.9
23.9908	246	271.8	-25.8
24.0011	268	271.8	-3.79999
24.0114	249	271.7	-22.7
24.0217	300	271.6	28.4
24.032	264	271.6	-7.60001
24.0424	277	271.5	5.5
24.0527	254	271.4	-17.4
24.063	239	271.4	-32.4
24.0733	278	271.3	6.70001
24.0836	283	271.2	11.8
24.0939	268	271.2	-3.20001
24.1042	288	271.1	16.9
24.1145	247	271	-24
24.1248	263	271	-8
24.1351	272	270.9	1.10001
24.1454	231	270.8	-39.8
24.1558	263	270.8	-7.79999
24.1661	261	270.7	-9.70001
24.1764	252	270.7	-18.7
24.1867	264	270.6	-6.60001
24.197	253	270.5	-17.5
24.2073	296	270.5	25.5
24.2176	255	270.4	-15.4
24.2279	285	270.3	14.7
24.2382	283	270.3	12.7
24.2485	292	270.2	21.8
24.2589	278	270.1	7.89999
24.2692	236	270.1	-34.1
24.2795	265	270	-5
24.2898	280	269.9	10.1
24.3001	247	269.9	-22.9
24.3104	265	269.8	-4.79999
24.3207	252	269.7	-17.7
24.331	238	269.7	-31.7
24.3413	282	269.6	12.4
24.3516	249	269.6	-20.6
24.362	241	269.5	-28.5
24.3723	243	269.4	-26.4
24.3826	244	269.4	-25.4
24.3929	265	269.3	-4.29999
24.4032	276	269.2	6.79999
24.4135	254	269.2	-15.2
24.4238	257	269.1	-12.1
24.4341	252	269	-17
24.4444	251	269	-18
24.4547	265	268.9	-3.89999
24.465	254	268.8	-14.8
24.4754	277	268.8	8.20001
24.4857	273	268.7	4.29999
24.496	260	268.7	-8.70001
24.5063	261	268.6	-7.60001
24.5166	245	268.5	-23.5
24.5269	303	268.5	34.5
24.5372	247	268.4	-21.4
24.5475	275	268.3	6.70001
24.5578	257	268.3	-11.3
24.5681	273	268.2	4.79999
24.5784	288	268.1	19.9
24.5887	293	268.1	24.9
24.5991	289	268	21
24.6094	286	267.9	18.1
24.6197	249	267.9	-18.9
24.63	280	267.8	12.2
24.6403	248	267.8	-19.8
24.6506	286	267.7	18.3
24.6609	275	267.6	7.39999
24.6712	257	267.6	-10.6
24.6815	242	267.5	-25.5
24.6918	284	267.4	16.6
24.7021	285	267.4	17.6
24.7125	260	267.3	-7.29999
24.7228	255	267.2	-12.2
24.7331	253	267.2	-14.2
24.7434	246	267.1	-21.1
24.7537	250	267	-17
24.764	253	267	-14
24.7743	275	266.9	8.10001
24.7846	237	266.9	-29.9
24.7949	239	266.8	-27.8
24.8052	240	266.7	-26.7
24.8156	247	266.7	-19.7
24.8259	278	266.6	11.4
24.8362	243	266.5	-23.5
24.8465	248	266.5	-18.5
24.8568	255	266.4	-11.4
24.8671	255	266.3	-11.3
24.8774	254	266.3	-12.3
24.8877	274	266.2	7.79999
24.898	253	266.2	-13.2
24.9083	267	266.1	0.89999
24.9186	262	266	-4
24.9289	246	266	-20
24.9393	259	265.9	-6.89999
24.9496	259	265.8	-6.79999
24.9599	261	265.8	-4.79999
24.9702	257	265.7	-8.70001
24.9805	259	265.7	-6.70001
24.9908	278	265.6	12.4
25.0011	290	265.5	24.5
25.0114	255	265.5	-10.5
25.0217	232	265.4	-33.4
25.032	255	265.3	-10.3
25.0423	272	265.3	6.70001
25.0527	263	265.2	-2.20001
25.063	283	265.2	17.8
25.0733	276	265.1	10.9
25.0836	246	265	-19
25.0939	243	265	-22
25.1042	258	264.9	-6.89999
25.1145	247	264.8	-17.8
25.1248	241	264.8	-23.8
25.1351	291	264.7	26.3
25.1454	250	264.7	-14.7
25.1558	271	264.6	6.39999
25.1661	248	264.5	-16.5
25.1764	244	264.5	-20.5
25.1867	262	264.4	-2.39999
25.197	269	264.3	4.70001
25.2073	284	264.3	19.7
25.2176	214	264.2	-50.2
25.2279	252	264.2	-12.2
25.2382	254	264.1	-10.1
25.2485	271	264	7
25.2588	263	264	-1
25.2692	282	263.9	18.1
25.2795	274	263.9	10.1
25.2898	284	263.8	20.2
25.3001	233	263.7	-30.7
25.3104	251	263.7	-12.7
25.3207	258	263.6	-5.60001
25.331	238	263.6	-25.6
25.3413	238	263.5	-25.5
25.3516	263	263.5	-0.5
25.3619	251	263.4	-12.4
25.3722	233	263.4	-30.4
25.3825	293	263.3	29.7
25.3929	260	263.3	-3.29999
25.4032	249	263.2	-14.2
25.4135	269	263.2	5.79999
25.4238	262	263.1	-1.10001
25.4341	258	263.1	-5.10001
25.4444	242	263.1	-21.1
25.4547	273	263.2	9.79999
25.465	248	263.3	-15.3
25.4753	261	263.5	-2.5
25.4856	251	264	-13
25.4959	277	264.7	12.3
25.5063	280	265.7	14.3
25.5166	291	266.9	24.1
25.5269	290	268	22
25.5372	277	268.7	8.29999
25.5475	258	268.9	-10.9
25.5578	268	268.5	-0.5
25.5681	234	267.8	-33.8
25.5784	282	267.2	14.8
25.5887	238	266.7	-28.7
25.599	257	266.2	-9.20001
25.6094	268	265.8	2.20001
25.6197	286	265.1	20.9
25.63	290	264.4	25.6
25.6403	271	263.6	7.39999
25.6506	265	263	2
25.6609	251	262.4	-11.4
25.6712	252	262.1	-10.1
25.6815	277	261.8	15.2
25.6918	237	261.6	-24.6
25.7021	257	261.5	-4.5
25.7125	253	261.4	-8.39999
25.7228	252	261.3	-9.29999
25.7331	247	261.2	-14.2
25.7434	255	261.1	-6.10001
25.7537	235	261	-26
25.764	269	261	8
25.7743	249	260.9	-11.9
25.7846	252	260.8	-8.79999
25.7949	250	260.8	-10.8
25.8052	249	260.7	-11.7
25.8155	232	260.6	-28.6
25.8259	258	260.6	-2.60001
25.8362	267	260.5	6.5
25.8465	270	260.4	9.60001
25.8568	253	260.4	-7.39999
25.8671	271	260.3	10.7
25.8774	248	260.2	-12.2
25.8877	298	260.2	37.8
25.898	269	260.1	8.89999
25.9083	269	260	9
25.9186	236	260	-24
25.9289	278	259.9	18.1
25.9392	275	259.8	15.2
25.9496	270	259.8	10.2
25.9599	254	259.7	-5.70001
25.9702	247	259.6	-12.6
25.9805	286	259.6	26.4
25.9908	270	259.5	10.5
26.0011	263	259.5	3.5
26.0114	258	259.4	-1.39999
26.0217	257	259.3	-2.29999
26.032	255	259.3	-4.29999
26.0423	274	259.2	14.8
26.0526	262	259.1	2.89999
26.063	274	259.1	14.9
26.0733	271	259	12
26.0836	261	259	2
26.0939	244	258.9	-14.9
26.1042	254	258.8	-4.79999
26.1145	252	258.8	-6.79999
26.1248	266	258.7	7.29999
26.1351	273	258.6	14.4
26.1454	256	258.6	-2.60001
26.1557	281	258.5	22.5
26.1661	282	258.5	23.5
26.1764	261	258.4	2.60001
26.1867	275	258.3	16.7
26.197	258	258.3	-0.29999
26.2073	264	258.2	5.79999
26.2176	275	258.1	16.9
26.2279	253	258.1	-5.10001
26.2382	263	258	5
26.2485	276	258	18
26.2588	261	257.9	3.10001
26.2691	230	257.8	-27.8
26.2795	266	257.8	8.20001
26.2898	250	257.7	-7.70001
26.3001	246	257.7	-11.7
26.3104	266	257.6	8.39999
26.3207	257	257.5	-0.5
26.331	249	257.5	-8.5
26.3413	237	257.4	-20.4
26.3516	249	257.3	-8.29999
26.3619	259	257.3	1.70001
26.3722	242	257.2	-15.2
26.3825	224	257.2	-33.2
26.3928	251	257.1	-6.10001
26.4032	255	257	-2
26.4135	273	257	16
26.4238	243	256.9	-13.9
26.4341	262	256.9	5.10001
26.4444	255	256.8	-1.79999
26.4547	256	256.7	-0.70001
26.465	222	256.7	-34.7
26.4753	239	256.6	-17.6
26.4856	247	256.6	-9.60001
26.4959	253	256.5	-3.5
26.5062	256	256.4	-0.39999
26.5166	254	256.4	-2.39999
26.5269	260	256.3	3.70001
26.5372	265	256.2	8.79999
26.5475	246	256.2	-10.2
26.5578	234	256.1	-22.1
26.5681	258	256.1	1.89999
26.5784	273	256	17
26.5887	267	255.9	11.1
26.599	244	255.9	-11.9
26.6093	288	255.8	32.2
26.6197	247	256.4	-9.39999
26.63	283	256.4	26.6
26.6403	249	256.4	-7.39999
26.6506	264	256.3	7.70001
26.6609	276	256.3	19.7
26.6712	238	256.3	-18.3
26.6815	269	256.2	12.8
26.6918	227	256.6	-29.6
26.7021	275	256.5	18.5
26.7124	249	256.5	-7.5
26.7228	262	256.5	5.5
26.7331	259	256.5	2.5
26.7434	235	256.5	-21.5
26.7537	286	256.5	29.5
26.764	268	256.6	11.4
26.7743	279	256.6	22.4
26.7846	251	256.6	-5.60001
26.7949	231	256.6	-25.6
26.8052	273	256.7	16.3
26.8155	258	256.7	1.29999
26.8258	264	256.7	7.29999
26.8361	257	256.8	0.20001
26.8465	247	256.9	-9.89999
26.8568	247	257	-10
26.8671	263	257	6
26.8774	277	257.1	19.9
26.8877	256	257.3	-1.29999
26.898	266	257.4	8.60001
26.9083	298	257.6	40.4
26.9186	278	257.8	20.2
26.9289	260	258	2
26.9392	237	258.2	-21.2
26.9495	272	258.5	13.5
26.9599	227	258.8	-31.8
26.9702	284	259.1	24.9
26.9805	318	259.6	58.4
26.9908	259	260	-1
27.0011	268	260.6	7.39999
27.0114	243	261.3	-18.3
27.0217	281	262	19
27.032	261	262.9	-1.89999
27.0423	265	264	1
27.0526	264	265.4	-1.39999
27.063	291	266.9	24.1
27.0733	295	268.9	26.1
27.0836	268	271.5	-3.5
27.0939	280	275	5
27.1042	283	280.5	2.5
27.1145	289	289.7	-0.70001
27.1248	327	305.9	21.1
27.1351	355	333.7	21.3
27.1454	394	379	15
27.1557	501	446.3	54.7
27.166	571	535.7	35.3
27.1764	656	639.7	16.3
27.1867	745	740.8	4.20001
27.197	859	812.4	46.6
27.2073	881	830.8	50.2
27.2176	876	797.6	78.4
27.2279	813	739.6	73.4
27.2382	803	684.3	118.7
27.2485	678	645.9	32.1
27.2588	645	622.1	22.9
27.2691	620	598.8	21.2
27.2794	634	561.5	72.5
27.2897	584	508.9	75.1
27.3001	507	450.2	56.8
27.3104	445	395.5	49.5
27.3207	387	350.9	36.1
27.331	342	318.3	23.7
27.3413	292	296.6	-4.60001
27.3516	311	283.3	27.7
27.3619	297	275.3	21.7
27.3722	326	270.5	55.5
27.3825	296	267.3	28.7
27.3928	324	265.1	58.9
27.4031	306	263.4	42.6
27.4135	335	262.1	72.9
27.4238	332	260.9	71.1
27.4341	341	260	81
27.4444	391	259.2	131.8
27.4547	346	258.5	87.5
27.465	379	257.9	121.1
27.4753	430	257.4	172.6
27.4856	445	257	188
27.4959	413	256.7	156.3
27.5062	524	256.5	267.5
27.5166	552	256.3	295.7
27.5269	535	256.3	278.7
27.5372	627	256.5	370.5
27.5475	557	257.2	299.8
27.5578	641	258.5	382.5
27.5681	638	260.9	377.1
27.5784	587	265	322
27.5887	598	270.9	327.1
27.599	552	278.5	273.5
27.6093	542	297	245
27.6196	558	305	253
27.63	537	309.9	227.1
27.6403	513	310.1	202.9
27.6506	426	306.6	119.4
27.6609	470	301.9	168.1
27.6712	429	298	131
27.6815	424	300.7	123.3
27.6918	408	299.6	108.4
27.7021	383	298.4	84.6
27.7124	416	295.8	120.2
27.7227	362	292.1	69.9
27.733	350	288.1	61.9
27.7433	357	284.6	72.4
27.7537	355	282.1	72.9
27.764	391	280.6	110.4
27.7743	369	280.1	88.9
27.7846	343	280.3	62.7
27.7949	346	280.3	65.7
27.8052	342	281.3	60.7
27.8155	380	282.6	97.4
27.8258	354	284.1	69.9
27.8361	386	315.7	70.3
27.8464	356	318.7	37.3
27.8567	413	321.9	91.1
27.8671	367	325	42
27.8774	383	328.8	54.2
27.8877	397	332.9	64.1
27.898	394	337.4	56.6
27.9083	402	357.2	44.8
27.9186	388	363.2	24.8
27.9289	390	369.6	20.4
27.9392	430	376.8	53.2
27.9495	362	384.6	-22.6
27.9599	413	393.3	19.7
27.9702	397	403	-6
27.9805	406	413.8	-7.79999
27.9908	429	425.9	3.10001
28.0011	430	439.5	-9.5
28.0114	472	455	17
28.0217	499	472.7	26.3
28.032	496	493.1	2.89999
28.0423	551	516.9	34.1
28.0526	576	544.8	31.2
28.0629	605	578.3	26.7
28.0733	652	619.7	32.3
28.0836	658	673.8	-15.8
28.0939	768	750.6	17.4
28.1042	863	871.2	-8.20001
28.1145	1028	1074.1	-46.1
28.1248	1281	1421.2	-140.2
28.1351	1839	1993.1	-154.1
28.1454	2602	2867.2	-265.2
28.1557	3984	4075.4	-91.3999
28.166	5539	5552.1	-13.1001
28.1763	6949	7095.8	-146.8
28.1866	7694	8354.2	-660.2
28.197	8222	8925.3	-703.3
28.2073	8424	8667.3	-243.3
28.2176	7994	7880.3	113.7
28.2279	7135	7015.8	119.2
28.2382	6301	6378.1	-77.1001
28.2485	5709	6040.1	-331.1
28.2588	5500	5861	-361
28.2691	5146	5586.6	-440.6
28.2794	5019	5062.2	-43.2002
28.2897	4360	4355.8	4.2002
28.3	3770	3639.9	130.1
28.3104	3134	3066.2	67.8
28.3207	2851	2747.3	103.7
28.331	2862	2780.9	81.1001
28.3413	3470	3288.2	181.8
28.3516	4548	4442.3	105.7
28.3619	6635	6444.8	190.2
28.3722	9206	9436	-230
28.3825	13363	13349.7	13.2998
28.3928	17807	17777	30
28.4031	21828	21873.6	-45.5996
28.4135	23692	24453	-761
28.4238	24697	24630.3	66.6992
28.4341	23467	22740.8	726.199
28.4444	20847	20052.3	794.699
28.4547	17768	17709.6	58.4004
28.465	15913	16232.9	-319.9
28.4753	14732	15475.3	-743.3
28.4856	13953	14784.2	-831.2
28.4959	13000	13466.8	-466.8
28.5062	11556	11394.6	161.4
28.5165	9219	8964.8	254.2
28.5269	6927	6633.3	293.7
28.5372	4701	4693.5	7.5
28.5475	3008	3255.7	-247.7
28.5578	2072	2289.8	-217.8
28.5681	1522	1687.6	-165.6
28.5784	1204	1326.5	-122.5
28.5887	1048	1108.1	-60.1
28.599	902	967.3	-65.3
28.6093	837	868.2	-31.2
28.6196	784	792.6	-8.59998
28.6299	756	731.6	24.4
28.6402	659	681.1	-22.1
28.6506	623	638.3	-15.3
28.6609	617	601.7	15.3
28.6712	542	570.1	-28.1
28.6815	525	542.6	-17.6
28.6918	507	518.5	-11.5
28.7021	497	497.3	-0.29999
28.7124	456	478.5	-22.5
28.7227	512	461.8	50.2
28.733	407	446.8	-39.8
28.7433	422	433.4	-11.4
28.7536	382	421.2	-39.2
28.764	438	410.2	27.8
28.7743	407	400.2	6.79999
28.7846	416	381.1	34.9
28.7949	375	373.1	1.89999
28.8052	429	365.8	63.2
28.8155	370	359.1	10.9
28.8258	370	352.9	17.1
28.8361	394	347.2	46.8
28.8464	371	341.9	29.1
28.8567	395	332.1	62.9
28.8671	339	327.7	11.3
28.8774	324	323.6	0.39999
28.8877	347	319.9	27.1
28.898	357	316.3	40.7
28.9083	342	313	29
28.9186	358	309.9	48.1
28.9289	328	307	21
28.9392	347	304.3	42.7
28.9495	362	301.7	60.3
28.9598	352	299.3	52.7
28.9701	346	297.1	48.9
28.9805	328	294.9	33.1
28.9908	307	292.9	14.1
29.0011	291	291	0
29.0114	336	260.5	75.5
29.0217	299	259.8	39.2
29.032	297	259.1	37.9
29.0423	350	258.4	91.6
29.0526	304	257.7	46.3
29.0629	345	257.1	87.9
29.0732	299	256.5	42.5
29.0835	322	241.7	80.3
29.0938	302	241.6	60.4
29.1042	308	241.6	66.4
29.1145	286	241.5	44.5
29.1248	324	241.5	82.5
29.1351	301	241.4	59.6
29.1454	315	241.4	73.6
29.1557	255	241.3	13.7
29.166	327	241.3	85.7
29.1763	321	241.2	79.8
29.1866	312	241.1	70.9
29.1969	295	241.1	53.9
29.2072	290	241	49
29.2176	293	241	52
29.2279	291	240.9	50.1
29.2382	278	240.9	37.1
29.2485	289	240.8	48.2
29.2588	315	240.7	74.3
29.2691	282	240.7	41.3
29.2794	275	240.6	34.4
29.2897	269	240.6	28.4
29.3	268	240.5	27.5
29.3103	268	240.5	27.5
29.3207	283	240.4	42.6
29.331	278	240.3	37.7
29.3413	299	240.3	58.7
29.3516	291	240.2	50.8
29.3619	281	240.2	40.8
29.3722	278	240.1	37.9
29.3825	286	240.1	45.9
29.3928	289	240	49
29.4031	302	240	62
29.4134	290	239.9	50.1
29.4238	290	239.8	50.2
29.4341	290	239.8	50.2
29.4444	307	239.7	67.3
29.4547	294	239.7	54.3
29.465	314	239.6	74.4
29.4753	259	239.6	19.4
29.4856	297	239.5	57.5
29.4959	275	239.4	35.6
29.5062	278	239.4	38.6
29.5165	326	239.3	86.7
29.5268	282	239.3	42.7
29.5372	299	239.2	59.8
29.5475	271	239.2	31.8
29.5578	274	239.1	34.9
29.5681	260	239.1	20.9
29.5784	282	239	43
29.5887	294	238.9	55.1
29.599	282	238.9	43.1
29.6093	276	238.8	37.2
29.6196	263	238.8	24.2
29.6299	247	238.7	8.3
29.6402	294	238.7	55.3
29.6505	261	238.6	22.4
29.6609	284	238.6	45.4
29.6712	248	238.5	9.5
29.6815	258	238.4	19.6
29.6918	271	238.4	32.6
29.7021	277	238.3	38.7
29.7124	289	238.3	50.7
29.7227	260	238.2	21.8
29.733	269	238.2	30.8
29.7433	282	238.1	43.9
29.7536	281	238.1	42.9
29.7639	289	238	51
29.7743	256	237.9	18.1
29.7846	246	237.9	8.10001
29.7949	266	237.8	28.2
29.8052	271	237.8	33.2
29.8155	292	237.7	54.3
29.8258	246	237.7	8.3
29.8361	282	237.6	44.4
29.8464	262	237.6	24.4
29.8567	272	237.5	34.5
29.867	248	240.1	7.89999
29.8774	283	240.1	42.9
29.8877	288	240.2	47.8
29.898	249	240.2	8.8
29.9083	272	240.3	31.7
29.9186	274	240.3	33.7
29.9289	259	240.4	18.6
29.9392	297	240.5	56.5
29.9495	331	241.9	89.1
29.9598	260	242.1	17.9
29.9701	275	242.2	32.8
29.9804	263	242.4	20.6
29.9907	268	242.6	25.4
30.0011	261	242.8	18.2
30.0114	253	243	10
30.0217	281	243.2	37.8
30.032	274	243.5	30.5
30.0423	270	243.7	26.3
30.0526	256	244	12
30.0629	249	244.4	4.60001
30.0732	231	244.7	-13.7
30.0835	255	245.1	9.89999
30.0938	294	245.6	48.4
30.1041	258	246	12
30.1145	229	246.5	-17.5
30.1248	278	247.1	30.9
30.1351	254	247.7	6.3
30.1454	249	248.4	0.60001
30.1557	229	249.2	-20.2
30.166	262	250	12
30.1763	270	251	19
30.1866	282	252	30
30.1969	255	253.2	1.8
30.2072	260	254.6	5.39999
30.2176	261	256.1	4.89999
30.2279	263	257.8	5.20001
30.2382	297	259.7	37.3
30.2485	282	261.9	20.1
30.2588	308	264.5	43.5
30.2691	316	267.4	48.6
30.2794	332	270.9	61.1
30.2897	360	274.9	85.1
30.3	373	279.8	93.2
30.3103	400	285.6	114.4
30.3207	373	292.7	80.3
30.331	382	301.6	80.4
30.3413	405	313.6	91.4
30.3516	428	331	97
30.3619	411	358.8	52.2
30.3722	490	406.1	83.9
30.3825	557	487.9	69.1
30.3928	666	623.8	42.2
30.4031	862	833.2	28.8
30.4134	1193	1124.9	68.1
30.4237	1587	1484.7	102.3
30.4341	2031	1864.8	166.2
30.4444	2305	2178	127
30.4547	2421	2319.8	101.2
30.465	2471	2245.2	225.8
30.4753	2356	2023.8	332.2
30.4856	1896	1774.1	121.9
30.4959	1632	1583.8	48.1999
30.5062	1466	1485.2	-19.1999
30.5165	1423	1457.1	-34.1
30.5268	1456	1437.6	18.4
30.5371	1391	1359.7	31.3001
30.5474	1334	1204.5	129.5
30.5578	1054	1005.3	48.7
30.5681	891	805.8	85.2
30.5784	597	635.3	-38.3
30.5887	473	506.2	-33.2
30.599	357	418	-61
[truncated: 7,710 more rows]

## Sheet: Fig.2a
T	chi	T	chi	T	chi	T	chi
K	emu/Oe/mole	K	emu/Oe/mole	K	emu/Oe/mole	K	emu/Oe/mole
Hab ZFC	Hab ZFC	Hc ZFC	Hc ZFC		(2/3*y1+1/3*y2)	poly	poly
1.80028	0.0194023	1.79952	0.0125696	1.79952	0.0171339	2.49955	0.0181775
1.80004	0.019416	1.7992	0.0124547	1.7992	0.0170956	2.5071	0.0181474
1.80385	0.0194059	1.79925	0.012293	1.79925	0.0170417	2.50658	0.0181455
1.81504	0.0194108	1.80179	0.0124378	1.80179	0.0170818	2.5155	0.0181541
1.85904	0.0193682	1.82381	0.0125301	1.82381	0.0171116	2.57413	0.0181517
1.92331	0.0193778	1.89035	0.012597	1.89035	0.0171143	2.65943	0.0181099
2.00507	0.0193437	1.97226	0.0122259	1.97226	0.0169803	2.7916	0.0180359
2.09238	0.0193409	2.07781	0.0124545	2.07781	0.0170457	2.94718	0.0180208
2.19244	0.0192847	2.18652	0.0123575	2.18652	0.0169779	3.11379	0.0179719
2.25722	0.0192905	2.29573	0.0123145	2.29573	0.0169747	3.26647	0.0179496
2.31457	0.0193117	2.43578	0.012509	2.43578	0.0170086	3.40032	0.0179024
2.35584	0.0192679	2.53085	0.0122969	2.53085	0.016921	3.56921	0.017829
2.39332	0.0192833	2.60958	0.0123506	2.60958	0.0169503	3.69185	0.0178105
2.43481	0.0192586	2.68454	0.0121675	2.68454	0.0168828	3.80413	0.0177644
2.49096	0.0192517	2.75166	0.0122392	2.75166	0.0168933	3.90177	0.0177194
2.53337	0.0192319	2.84471	0.012352	2.84471	0.0169287	3.98841	0.0176989
2.57178	0.0192799	2.90864	0.0122044	2.90864	0.0168783	4.086	0.0176599
2.62884	0.019235	2.98271	0.0123513	2.98271	0.0169223	4.1894	0.0175995
2.67856	0.0192422	3.08928	0.0122862	3.08928	0.0168783	4.31894	0.0175919
2.72767	0.0192281	3.16257	0.0121025	3.16257	0.016822	4.41734	0.0175602
2.77712	0.0192122	3.24603	0.0122101	3.24603	0.0168447	4.5235	0.017542
2.82399	0.0192231	3.33094	0.0121706	3.33094	0.0168355	4.67105	0.0175154
2.87003	0.0192097	3.40208	0.0121031	3.40208	0.0168141	4.78114	0.0174494
2.91937	0.0192167	3.49798	0.0121574	3.49798	0.016818	4.89175	0.017445
2.9806	0.0192082	3.59668	0.0122817	3.59668	0.0168515	5.00774	0.0174134
3.02397	0.0191987	3.66806	0.0120706	3.66806	0.016791	5.11791	0.0174237
3.07062	0.0191828	3.74491	0.0121517	3.74491	0.0168022	5.25601	0.017378
3.1195	0.0191607	3.82602	0.012089	3.82602	0.016771	5.37013	0.0173698
3.16992	0.0191854	3.90233	0.0122297	3.90233	0.0168239	5.48112	0.0173363
3.21895	0.0191887	4.00114	0.0120813	4.00114	0.0167848	5.6166	0.0173385
3.26085	0.0191473	4.09834	0.0122192	4.09834	0.0167914	5.72358	0.0173341
3.3177	0.0191773	4.17294	0.0121944	4.17294	0.0167824	5.82451	0.0173319
3.36244	0.0191456	4.25238	0.012126	4.25238	0.0167797	5.9382	0.0173308
3.40769	0.019173	4.32853	0.01211	4.32853	0.0167643	6.06207	0.0173463
3.46779	0.0191496	4.4065	0.0120531	4.4065	0.0167256	6.17134	0.0173171
3.51416	0.0191475	4.48545	0.0121841	4.48545	0.0167786	6.27454	0.0173388
3.56232	0.0191392	4.56214	0.0122881	4.56214	0.0168176	6.41575	0.0173676
3.61858	0.0191347	4.66603	0.0121824	4.66603	0.0167654	6.53048	0.0173494
3.65554	0.0191481	4.74522	0.0119907	4.74522	0.0167234	6.64413	0.0173652
3.70044	0.0191591	4.81995	0.012213	4.81995	0.0167701	6.75315	0.0173995
3.76437	0.0191137	4.89227	0.0122362	4.89227	0.0167913	6.85685	0.0174393
3.80692	0.0191142	4.97667	0.012137	4.97667	0.0167402	6.99037	0.0174827
3.84632	0.0191096	5.06559	0.0122074	5.06559	0.0167751	7.09186	0.0175174
3.90578	0.0191216	5.14358	0.0122056	5.14358	0.0167644	7.19703	0.0175481
3.95477	0.0191171	5.24341	0.0121087	5.24341	0.0167192	7.33668	0.0175791
4.00283	0.0191372	5.31782	0.0121617	5.31782	0.0167471	7.44544	0.0176541
4.06237	0.0191044	5.39386	0.0123352	5.39386	0.016806	7.55157	0.0177357
4.10628	0.0190716	5.47499	0.012309	5.47499	0.0167717	7.65097	0.0177687
4.1545	0.0190661	5.55377	0.012196	5.55377	0.0167415	7.76466	0.0178206
4.19948	0.019091	5.65544	0.0121022	5.65544	0.0167106	7.91627	0.0178932
4.24607	0.0191075	5.75378	0.0122575	5.75378	0.0167652	8.02774	0.0179615
4.29611	0.0191003	5.82552	0.0125202	5.82552	0.0168288	8.14186	0.0180613
4.33894	0.0190886	5.90052	0.0123426	5.90052	0.0167891	8.25739	0.0181483
4.39714	0.0190615	6.00163	0.0125088	6.00163	0.0168249	8.36728	0.0182274
4.44243	0.0190626	6.07764	0.0125026	6.07764	0.0168316	8.4995	0.0183067
4.4864	0.0190762	6.15426	0.0125922	6.15426	0.0168724	8.60348	0.0184179
4.54546	0.0190745	6.23264	0.0125483	6.23264	0.0168571	8.71811	0.0185314
4.59196	0.0190963	6.30784	0.0127397	6.30784	0.0168958	8.82245	0.0186558
4.63643	0.0190555	6.40663	0.0126334	6.40663	0.0168801	8.92526	0.0187426
4.69274	0.019058	6.48496	0.012822	6.48496	0.016935	9.07019	0.0188588
4.73832	0.0190942	6.55655	0.0129535	6.55655	0.0169807	9.1815	0.0189875
4.78056	0.0190669	6.64498	0.0130301	6.64498	0.0169908	9.28792	0.01914
4.84057	0.0190391	6.71907	0.0128848	6.71907	0.0169706	9.39473	0.0192773
4.88888	0.0190701	6.80144	0.0132078	6.80144	0.0170504	9.50734	0.019412
4.93208	0.0190532	6.90483	0.0132149	6.90483	0.0170531	9.61405	0.0195665
4.99265	0.0190378	6.97836	0.0131964	6.97836	0.0170585	9.72032	0.0196875
5.03578	0.0190547	7.04557	0.0134211	7.04557	0.0171052	9.86832	0.0198607
5.07999	0.0190611	7.14296	0.0134966	7.14296	0.0171404	9.98143	0.0200281
5.12747	0.0190503	7.21439	0.013837	7.21439	0.0172639	10.0857	0.0201862
5.18894	0.0190256	7.28831	0.0136889	7.28831	0.0172144	10.1919	0.0203463
5.23477	0.0190199	7.38785	0.013861	7.38785	0.0172544	10.3083	0.0205087
5.29424	0.0190512	7.47758	0.01401	7.47758	0.0173165	10.4196	0.0206719
5.33706	0.0190306	7.54918	0.0142093	7.54918	0.0173787	10.5228	0.0208781
5.3804	0.0190552	7.63189	0.0143826	7.63189	0.0174289	10.67	0.0210694
5.43765	0.0189965	7.71624	0.0144272	7.71624	0.0174393	10.78	0.0212589
5.48794	0.0190052	7.79271	0.0146858	7.79271	0.0175574	10.8746	0.0214373
5.53395	0.0189983	7.89003	0.0150559	7.89003	0.0176671	11.0085	0.0216315
5.57619	0.0190321	7.95712	0.0150071	7.95712	0.0176487	11.1483	0.0218393
5.62107	0.0190188	8.02833	0.0153559	8.02833	0.0177572	11.2538	0.0220618
5.6762	0.0190125	8.13264	0.0153095	8.13264	0.0177393	11.3579	0.0222648
5.7318	0.0190197	8.21006	0.0157331	8.21006	0.0178728	11.4615	0.0224728
5.77891	0.0190183	8.28616	0.0158424	8.28616	0.0179332	11.5661	0.022678
5.82582	0.0189828	8.38649	0.0159844	8.38649	0.0179805	11.6688	0.0228924
5.87023	0.0190021	8.46343	0.0163888	8.46343	0.0181038	11.7825	0.0231488
5.91556	0.0190174	8.53451	0.0166253	8.53451	0.0181681	11.9286	0.023396
5.97544	0.0189744	8.63101	0.0168391	8.63101	0.0182553	12.0287	0.0235917
6.01992	0.018989	8.70599	0.017029	8.70599	0.0183001	12.1386	0.0238523
6.06544	0.0190028	8.77934	0.0175137	8.77934	0.0184752	12.2785	0.0240779
6.12543	0.0189698	8.87427	0.0174521	8.87427	0.0184674	12.3778	0.0243211
6.17088	0.0190371	8.96819	0.0178377	8.96819	0.0185827	12.4828	0.0245618
6.22079	0.0190159	9.03953	0.0183427	9.03953	0.0187649	12.6259	0.0248062
6.27006	0.0189973	9.1143	0.0184523	9.1143	0.0187724	12.7311	0.025044
6.3167	0.0189683	9.19479	0.0188165	9.19479	0.0189218	12.8357	0.0253068
6.36386	0.0189989	9.26635	0.0189049	9.26635	0.018936	12.9788	0.025591
6.42924	0.0190058	9.36906	0.0193599	9.36906	0.0190807	13.0886	0.0258676
6.47424	0.0189918	9.45172	0.0196933	9.45172	0.019215	13.1923	0.026114
6.51898	0.0189904	9.52558	0.0198679	9.52558	0.0192749	13.2916	0.0263657
6.57746	0.0189965	9.5966	0.0204718	9.5966	0.019465	13.4024	0.0266284
6.61197	0.0189512	9.67597	0.0207799	9.67597	0.0195752	13.5504	0.026917
6.67362	0.0189884	9.77805	0.0210237	9.77805	0.0196348	13.6562	0.027186
6.71671	0.019015	9.86891	0.0214176	9.86891	0.0197803	13.7606	0.0274671
6.77503	0.0189797	9.94281	0.0217126	9.94281	0.0198789	13.8657	0.0277386
6.81748	0.0189669	10.023	0.0221378	10.023	0.0200335	13.9735	0.0280062
6.86309	0.018969	10.0948	0.022479	10.0948	0.0201281	14.0872	0.0283236
6.90808	0.0189724	10.1691	0.0228213	10.1691	0.0202546	14.1986	0.0286127
6.95061	0.0190093	10.2733	0.0232704	10.2733	0.0204151	14.3431	0.0289082
6.9991	0.0189747	10.3473	0.0238449	10.3473	0.0206018	14.449	0.0291762
7.06602	0.0189353	10.4236	0.024181	10.4236	0.0207097	14.5575	0.0294738
7.11303	0.0189734	10.5242	0.0244863	10.5242	0.0208299	14.6759	0.0297809
7.1717	0.0189516	10.6015	0.0249132	10.6015	0.0209569	14.7903	0.0300902
7.21762	0.0189792	10.6771	0.0251917	10.6771	0.0210417	14.9292	0.0303905
7.26273	0.0189935	10.748	0.0256688	10.748	0.0212194	15.0368	0.0307173
7.30774	0.0189647	10.8254	0.0261817	10.8254	0.0213819	15.1478	0.0309936
7.35588	0.0189443	10.9326	0.0265677	10.9326	0.021516	15.2524	0.0313339
7.41763	0.0189576	11.0063	0.0270589	11.0063	0.021689	15.3499	0.0316193
7.46376	0.0189605	11.0803	0.0275537	11.0803	0.0218598	15.4465	0.0319553
7.51174	0.0189926	11.1601	0.0281398	11.1601	0.022045	15.55	0.0322846
7.55459	0.0189592	11.2385	0.0286299	11.2385	0.0222076	15.6837	0.0325571
7.59712	0.0189589	11.3441	0.028955	11.3441	0.0223396	15.8141	0.0328726
7.65685	0.0189472	11.4194	0.029632	11.4194	0.0225492	15.9156	0.0332391
7.71412	0.0189447	11.4908	0.0298905	11.4908	0.0226339	16.0151	0.0335459
7.75677	0.0189576	11.5943	0.0304301	11.5943	0.0228349	16.1198	0.0338674
7.80556	0.0190058	11.6706	0.0308851	11.6706	0.0229843	16.2346	0.034168
7.85368	0.0189961	11.745	0.0314837	11.745	0.0231939	16.3801	0.0345188
7.91202	0.0189584	11.8407	0.0318992	11.8407	0.0233286	16.4845	0.0348414
7.9585	0.0189699	11.9125	0.0324919	11.9125	0.0235531	16.5914	0.0352243
8.01803	0.0189553	11.9987	0.0329704	11.9987	0.0236694	16.7077	0.0355666
8.05861	0.0189651	12.079	0.0335895	12.079	0.023874	16.8223	0.0359213
8.10344	0.0189539	12.1504	0.0341469	12.1504	0.0241009	16.9334	0.036272
8.16367	0.0189544	12.2501	0.0345041	12.2501	0.0242048	17.0482	0.03664
8.20646	0.0189415	12.3442	0.0350725	12.3442	0.024404	17.1993	0.0370423
8.25526	0.018958	12.4154	0.035684	12.4154	0.0246199	17.3122	0.0374161
8.30503	0.0189912	12.4923	0.0362639	12.4923	0.0247971	17.4158	0.0377985
8.35334	0.0189743	12.5692	0.0368641	12.5692	0.024997	17.5192	0.0381413
8.40071	0.0189804	12.6489	0.0371612	12.6489	0.0251089	17.6317	0.0385446
8.44706	0.0189711	12.7484	0.0379448	12.7484	0.0253705	17.7766	0.038938
8.4942	0.0189427	12.825	0.0384817	12.825	0.0255451	17.8813	0.0393482
8.54357	0.0189388	12.9044	0.0390343	12.9044	0.0257386	17.9814	0.0397548
8.60754	0.0189633	12.9794	0.0397125	12.9794	0.025986	18.0855	0.0401667
8.65456	0.0189634	13.0557	0.0404642	13.0557	0.026233	18.1978	0.0405704
8.7033	0.0189339	13.1363	0.0407846	13.1363	0.0263383	18.3329	0.0410144
8.75053	0.0189645	13.2109	0.0414607	13.2109	0.0265762	18.4653	0.0414465
8.79599	0.0189509	13.3066	0.0420022	13.3066	0.026754	18.5644	0.0418992
8.85728	0.0189662	13.3844	0.0428212	13.3844	0.027037	18.6628	0.0423278
8.90581	0.0189915	13.4624	0.0432246	13.4624	0.0271783	18.8039	0.0427834
8.95354	0.0189436	13.5615	0.0438822	13.5615	0.027399	18.9117	0.0432534
8.99845	0.0189792	13.6365	0.044583	13.6365	0.0276367	19.0148	0.0437555
9.04466	0.0189756	13.7099	0.0452068	13.7099	0.0278335	19.1216	0.0442871
9.10504	0.018927	13.8091	0.0457795	13.8091	0.0280334	19.2328	0.0448243
9.14832	0.0189528	13.8845	0.0462985	13.8845	0.0282144	19.375	0.04534
9.19422	0.0189747	13.9615	0.0470715	13.9615	0.0284617	19.4776	0.0458806
9.2401	0.0189536	14.0569	0.0475929	14.0569	0.028645	19.5745	0.0463913
9.3042	0.0189486	14.1279	0.0482303	14.1279	0.0288787	19.7052	0.0468147
9.35168	0.0189305	14.2101	0.0488665	14.2101	0.0290887	19.8026	0.0471194
9.39746	0.0189582	14.3093	0.0494421	14.3093	0.0292932	19.9059	0.0472852
9.44236	0.0189726	14.3872	0.0503396	14.3872	0.0296095	20.0461	0.0473766
9.48964	0.0189889	14.4665	0.0510049	14.4665	0.0298359	20.1487	0.0474329
9.53263	0.0189763	14.5418	0.0515478	14.5418	0.0300022	20.2553	0.0474903
9.59262	0.0189626	14.6156	0.052224	14.6156	0.0302457	20.3565	0.0475579
9.65258	0.0189466	14.715	0.0528646	14.715	0.0304706	20.4602	0.0475769
9.69565	0.0189948	14.7931	0.053531	14.7931	0.0306852	20.6019	0.0475841
9.74538	0.018962	14.8699	0.0540237	14.8699	0.0308715	20.7083	0.0476105
9.79644	0.0189282	14.9483	0.0549867	14.9483	0.031193	20.8222	0.0476304
9.84036	0.0189348	15.0276	0.0555539	15.0276	0.0313811	20.9327	0.047652
9.89315	0.0189845	15.1264	0.0562976	15.1264	0.031631	21.0354	0.0476587
9.93585	0.0189605	15.1995	0.0570021	15.1995	0.0318956	21.1736	0.0476463
9.98366	0.0189717	15.2751	0.0576236	15.2751	0.0320885	21.2787	0.0476381
10.0315	0.0189834	15.3499	0.0584089	15.3499	0.0323687	21.3982	0.0476303
10.0922	0.0189504	15.4268	0.0588419	15.4268	0.032513	21.5117	0.0476339
10.1409	0.0189924	15.501	0.0597716	15.501	0.0328327	21.6196	0.0476345
10.1903	0.0189554	15.577	0.0604535	15.577	0.0330708	21.7356	0.0476126
10.2356	0.0189926	15.6747	0.0610712	15.6747	0.0332719	21.8477	0.0475957
10.2804	0.0189865	15.7456	0.0616074	15.7456	0.0334838	21.9922	0.0475347
10.3277	0.0189893	15.8239	0.0624859	15.8239	0.0337665	22.0968	0.0475422
10.376	0.0189669	15.9203	0.0631076	15.9203	0.0339758	22.1973	0.0475239
10.4381	0.0189762	15.992	0.0637582	15.992	0.0341986	22.2972	0.0475165
10.4828	0.0189782	16.0701	0.0646524	16.0701	0.0345147	22.4089	0.047466
10.5309	0.0190056	16.1455	0.0654997	16.1455	0.0348012	22.5244	0.0474372
10.5753	0.0189827	16.2226	0.0663038	16.2226	0.0350566	22.6309	0.0473929
10.6383	0.0189732	16.3247	0.0670064	16.3247	0.03533	22.777	0.0473842
10.6875	0.0189651	16.4021	0.0677577	16.4021	0.0355827	22.8916	0.0473706
10.7301	0.0189979	16.4779	0.0684651	16.4779	0.0357956	22.9961	0.0472945
10.7726	0.0189903	16.5824	0.0692581	16.5824	0.0360926	23.1045	0.0472368
10.832	0.018981	16.6636	0.0699766	16.6636	0.0363491	23.2089	0.0472166
10.8704	0.0189837	16.7429	0.0707483	16.7429	0.0366144	23.3536	0.0471983
10.9158	0.0189941	16.8207	0.0716515	16.8207	0.036908	23.4677	0.0471377
10.9674	0.0189819	16.9	0.0722613	16.9	0.037154	23.5764	0.0471092
11.0324	0.0190191	16.9811	0.0731512	16.9811	0.0374312	23.6872	0.0470746
11.0808	0.0190128	17.0569	0.074094	17.0569	0.0377581	23.7946	0.0470311
11.1294	0.019029	17.1625	0.0748415	17.1625	0.0380176	23.9365	0.04701
11.1749	0.0189825	17.2445	0.0757668	17.2445	0.0383499	24.0435	0.0469348
11.238	0.0189963	17.3191	0.0764339	17.3191	0.0385708	24.1484	0.0469096
11.2811	0.0190075	17.3962	0.0772675	17.3962	0.0388739	24.2894	0.0468552
11.3362	0.0190322	17.4811	0.0782103	17.4811	0.0391874	24.4018	0.0468138
11.3788	0.0190303	17.5629	0.0788807	17.5629	0.0394175	24.5093	0.0467629
11.4259	0.0190041	17.6415	0.0798143	17.6415	0.0397581	24.6084	0.0467406
11.4851	0.0190025	17.7422	0.0807395	17.7422	0.0400734	24.7072	0.0466997
11.5311	0.0190278	17.8174	0.0816303	17.8174	0.0403789	24.8453	0.0466502
11.5792	0.0190374	17.9007	0.0823592	17.9007	0.0406289	24.9494	0.0465889
11.6222	0.0190371	17.9811	0.0831853	17.9811	0.0409284	25.0546	0.0465619
11.6671	0.0190327	18.0503	0.0839996	18.0503	0.0412072	25.166	0.0465097
11.7275	0.0190549	18.1223	0.0849341	18.1223	0.0415298	25.2836	0.0464797
11.7722	0.0190397	18.2029	0.0858191	18.2029	0.0418388	25.426	0.0463902
11.8206	0.0190284	18.3043	0.0866276	18.3043	0.0421222	25.5235	0.0463339
11.8811	0.0190732	18.3767	0.0876482	18.3767	0.0424765	25.6304	0.0463002
11.9242	0.0190877	18.4538	0.0884699	18.4538	0.0427677	25.7664	0.0462626
11.97	0.0190228	18.538	0.0894104	18.538	0.0431064	25.8679	0.046213
12.0166	0.0190164	18.6191	0.0902709	18.6191	0.0434064	25.9716	0.0461785
12.0642	0.0189989	18.693	0.0913514	18.693	0.0437551	26.0692	0.0461172
12.1249	0.01907	18.7681	0.0922072	18.7681	0.0440538	26.1802	0.0460323
12.1813	0.0190876	18.8729	0.0932382	18.8729	0.0444549	26.2972	0.0459995
12.2228	0.0190779	18.9517	0.094295	18.9517	0.0448058	26.4102	0.0459705
12.2814	0.019029	19.0223	0.0952765	19.0223	0.0451508	26.5526	0.0459167
12.3278	0.0190647	19.0959	0.0962763	19.0959	0.0454997	26.6541	0.0458398
12.375	0.019079	19.174	0.0972842	19.174	0.0458535	26.7582	0.0458029
12.4247	0.0190898	19.2564	0.09853	19.2564	0.0463197	26.8626	0.0457407
12.4743	0.0190663	19.3377	0.09957	19.3377	0.0466636	26.9696	0.0457156
12.5187	0.0190599	19.4404	0.100759	19.4404	0.0471276	27.1142	0.0456614
12.5646	0.0190635	19.52	0.102055	19.52	0.0475801	27.225	0.0456176
12.6123	0.0190622	19.5981	0.103322	19.5981	0.0480225	27.3322	0.0455628
12.6748	0.0190973	19.6751	0.104359	19.6751	0.0483846	27.4394	0.0454784
12.721	0.0191014	19.7472	0.105661	19.7472	0.0488221	27.5502	0.0454134
12.7664	0.0190714	19.8483	0.106259	19.8483	0.0490116	27.6841	0.0454009
12.8121	0.0190724	19.928	0.106567	19.928	0.0490931	27.7861	0.0453727
12.8583	0.019088	20.0004	0.106992	20.0004	0.0492179	27.8943	0.0452932
12.9184	0.0190916	20.1022	0.107095	20.1022	0.0492582	27.9969	0.0452337
12.9618	0.0191293	20.1868	0.107344	20.1868	0.0493225	28.1047	0.0451666
13.0094	0.0191116	20.2624	0.10758	20.2624	0.0493914	28.247	0.0451352
13.0724	0.0191194	20.3377	0.107883	20.3377	0.0494492	28.3544	0.0450853
13.1172	0.019088	20.4183	0.108041	20.4183	0.0495119	28.4657	0.0450341
13.1663	0.0191576	20.519	0.108072	20.519	0.0495205	28.573	0.0449667
13.2163	0.0191311	20.5966	0.108232	20.5966	0.0495336	28.676	0.0449129
13.2594	0.0191028	20.6765	0.108313	20.6765	0.0495506	28.8122	0.0448452
13.3041	0.0191281	20.7519	0.10843	20.7519	0.0495902	28.9193	0.0448151
13.3554	0.0191644	20.8282	0.108476	20.8282	0.0495885	29.026	0.0447592
13.4204	0.0191208	20.9341	0.1087	20.9341	0.0496497	29.1271	0.0447079
13.4657	0.0191579	21.0135	0.10873	21.0135	0.0496536	29.2371	0.0446386
13.512	0.0191766	21.0887	0.108907	21.0887	0.0496813	29.3529	0.0445962
13.5591	0.0191566	21.1677	0.108841	21.1677	0.0496572	29.47	0.0445505
13.6022	0.0191712	21.2538	0.10897	21.2538	0.049684	29.5833	0.0444997
13.6605	0.0191582	21.3621	0.10895	21.3621	0.0496548	29.6865	0.0444385
13.7056	0.0191455	21.4391	0.109032	21.4391	0.0496656	29.8224	0.044378
13.7515	0.0191604	21.513	0.10891	21.513	0.0496111	29.9251	0.0443267
13.8141	0.0191604	21.5956	0.109124	21.5956	0.0496813	30.0377	0.0442959
13.8622	0.0191541	21.6761	0.10915	21.6761	0.0496541	30.1424	0.0442689
13.9085	0.019192	21.7736	0.109148	21.7736	0.0496481	30.2469	0.0442149
13.9512	0.0191492	21.8717	0.109206	21.8717	0.049652	30.394	0.0441523
13.9965	0.0191829	21.9435	0.109146	21.9435	0.04961	30.4969	0.0440642
14.06	0.0191705	22.0202	0.10924	22.0202	0.0496436	30.6015	0.0440221
14.1072	0.0192046	22.1007	0.109184	22.1007	0.0496056	30.7311	0.0439787
14.1501	0.019201	22.1757	0.109199	22.1757	0.0495763	30.8242	0.0439388
14.1949	0.0191906	22.2468	0.10925	22.2468	0.0495743	30.927	0.04388
14.2467	0.0192218	22.3279	0.109068	22.3279	0.0495165	31.0628	0.0438041
14.3126	0.0192186	22.4371	0.108975	22.4371	0.0494671	31.154	0.0437437
14.3589	0.019225	22.5144	0.109137	22.5144	0.0495046	31.2547	0.0436922
14.4057	0.0192572	22.5901	0.109152	22.5901	0.0494921	31.3671	0.0436685
14.4532	0.0192633	22.6644	0.109062	22.6644	0.0494743	31.464	0.0436431
14.5014	0.0192202	22.7374	0.109056	22.7374	0.0494451	31.6041	0.0435515
14.5632	0.0192343	22.8336	0.109164	22.8336	0.04945	31.7213	0.0434962
14.6077	0.0192492	22.908	0.10922	22.908	0.0494628	31.8315	0.0434411
14.6527	0.0192907	22.9858	0.109163	22.9858	0.049425	31.93	0.0434193
14.6969	0.0192709	23.0837	0.108987	23.0837	0.0493451	32.0363	0.0433599
14.7425	0.0192779	23.154	0.109019	23.154	0.049348	32.1859	0.0433073
14.8029	0.0192592	23.2248	0.109041	23.2248	0.0493479	32.2841	0.0432488
14.8582	0.0192939	23.3015	0.108954	23.3015	0.0493202	32.3861	0.0432019
14.8996	0.0192992	23.3811	0.109049	23.3811	0.049303	32.4962	0.0431674
14.9428	0.0192945	23.4807	0.109078	23.4807	0.0493198	32.5985	0.0431161
15.0031	0.0193128	23.5578	0.108996	23.5578	0.049258	32.7436	0.0430654
15.0512	0.0192771	23.6377	0.108823	23.6377	0.0491888	32.8569	0.043019
15.0954	0.0192956	23.7173	0.10895	23.7173	0.049204	32.9546	0.0429453
15.1531	0.0192994	23.794	0.10875	23.794	0.0491293	33.0562	0.0429061
15.1979	0.0193431	23.8932	0.108875	23.8932	0.0491554	33.1653	0.0428365
15.2422	0.0193238	23.9682	0.1086	23.9682	0.0490507	33.3012	0.0428113
15.2863	0.01932	24.0443	0.108656	24.0443	0.0490556	33.4368	0.0427479
15.3295	0.0193458	24.1215	0.108672	24.1215	0.049046	33.54	0.0426732
15.3736	0.0193518	24.1959	0.108365	24.1959	0.0489309	33.6449	0.0426555
15.4166	0.0193435	24.2965	0.108496	24.2965	0.0489472	33.7519	0.0425988
15.4739	0.0193719	24.3732	0.108389	24.3732	0.0489108	33.8612	0.0425624
15.5196	0.0193575	24.4468	0.108572	24.4468	0.0489414	33.9976	0.0424989
15.5677	0.0193786	24.5189	0.108238	24.5189	0.0488248	34.0893	0.0424442
15.6176	0.0193833	24.5978	0.108208	24.5978	0.0487998	34.1904	0.0423712
15.6839	0.0193704	24.6807	0.108108	24.6807	0.048756	34.2973	0.0423518
15.7353	0.0194236	24.7578	0.10835	24.7578	0.0488205	34.4059	0.0422906
15.7895	0.0194154	24.8583	0.1081	24.8583	0.0487294	34.5513	0.042244
15.8396	0.019403	24.9325	0.108151	24.9325	0.0487433	34.6559	0.0421827
15.9029	0.0194099	25.0012	0.108065	25.0012	0.0486818	34.766	0.0421431
15.9382	0.0194098	25.0973	0.108104	25.0973	0.0486884	34.8741	0.0420934
16.0028	0.0194207	25.1727	0.107796	25.1727	0.04856	34.9827	0.0420566
16.0642	0.0194474	25.2451	0.107862	25.2451	0.0485707	35.0875	0.041986
16.1113	0.0194344	25.3164	0.107729	25.3164	0.0485146	35.1887	0.0419535
16.1562	0.0194575	25.3942	0.107769	25.3942	0.0485294	35.3311	0.0418898
16.2156	0.0194337	25.4986	0.107565	25.4986	0.0484583	35.4325	0.0418457
16.2589	0.0194292	25.5721	0.107678	25.5721	0.0484918	35.5359	0.0418103
16.3042	0.0194828	25.647	0.107612	25.647	0.0484641	35.6731	0.0417688
16.35	0.019503	25.7234	0.107485	25.7234	0.0484157	35.779	0.0417107
16.3926	0.0195012	25.8015	0.107344	25.8015	0.0483387	35.8865	0.0416404
16.4373	0.019473	25.9021	0.10743	25.9021	0.0483409	36.0005	0.0416155
16.4841	0.019459	25.9748	0.107345	25.9748	0.0483009	36.1139	0.0415471
16.5426	0.019498	26.0489	0.107397	26.0489	0.0483099	36.2537	0.0415163
16.5876	0.0195114	26.1215	0.107285	26.1215	0.0482161	36.3598	0.0414588
16.6348	0.0195418	26.1956	0.106978	26.1956	0.0480833	36.4683	0.0413953
16.6935	0.0195285	26.2938	0.106958	26.2938	0.0480931	36.5788	0.0413595
16.7363	0.019543	26.3671	0.107011	26.3671	0.0480855	36.6915	0.0413235
16.7767	0.0195701	26.4377	0.106892	26.4377	0.0480328	36.8083	0.0412823
16.8315	0.019528	26.534	0.106759	26.534	0.0479848	36.9167	0.0412288
16.8717	0.0195958	26.6092	0.106733	26.6092	0.047976	37.0612	0.0411652
16.9267	0.0196045	26.6861	0.106584	26.6861	0.0479023	37.1737	0.041111
16.9693	0.0195608	26.7816	0.106567	26.7816	0.0478716	37.278	0.0410973
17.0105	0.0195972	26.8532	0.10658	26.8532	0.0478907	37.382	0.0410375
17.0659	0.0195889	26.9336	0.106435	26.9336	0.0478121	37.4939	0.0410019
17.105	0.0196118	27.0386	0.106454	27.0386	0.047802	37.6432	0.0409198
17.1628	0.0196056	27.1159	0.10625	27.1159	0.0477118	37.7502	0.0408737
17.2105	0.0196125	27.1944	0.106262	27.1944	0.0477208	37.8593	0.0408246
17.2544	0.01965	27.2772	0.106237	27.2772	0.0476967	37.9702	0.0408106
17.2979	0.0196232	27.355	0.106147	27.355	0.0476464	38.0726	0.0407541
17.3452	0.019659	27.4565	0.105932	27.4565	0.0475626	38.1752	0.0407148
17.4058	0.0196806	27.5339	0.105916	27.5339	0.0475538	38.2851	0.0406409
17.4596	0.0196635	27.604	0.105689	27.604	0.0474642	38.4259	0.0406081
17.503	0.0196886	27.6992	0.105681	27.6992	0.0474446	38.5274	0.0405506
17.5537	0.0196888	27.7734	0.105758	27.7734	0.047457	38.6362	0.0405217
17.6027	0.0196736	27.846	0.105522	27.846	0.0473649	38.7757	0.0404766
17.6466	0.0197374	27.9201	0.10555	27.9201	0.0473475	38.8804	0.0404264
17.7084	0.0197325	27.9928	0.10544	27.9928	0.0473111	38.9929	0.0403648
17.7545	0.0197432	28.093	0.10559	28.093	0.0473668	39.0956	0.0403289
17.8123	0.0197582	28.1709	0.105326	28.1709	0.0472545	39.1958	0.040309
17.8587	0.0197141	28.2405	0.105385	28.2405	0.0472429	39.3364	0.0402591
17.9059	0.01977	28.3375	0.105046	28.3375	0.0471192	39.4386	0.040231
17.9505	0.0197863	28.4136	0.105005	28.4136	0.0471066	39.5426	0.0401541
18.0166	0.0198159	28.4856	0.105208	28.4856	0.0471462	39.6524	0.0401324
18.0666	0.0198086	28.5589	0.105038	28.5589	0.0470931	39.7636	0.0400796
18.1164	0.0198265	28.635	0.104756	28.635	0.0469952	39.8975	0.0400554
18.1696	0.0198372	28.7377	0.104747	28.7377	0.0469666	39.9968	0.0399848
18.2175	0.0198537	28.8111	0.104703	28.8111	0.04695	40.1042	0.0399303
18.2637	0.0198911	28.8802	0.104813	28.8802	0.0469661	40.2061	0.0399249
18.3269	0.0198576	28.9806	0.104616	28.9806	0.046897	40.3097	0.0399034
18.3745	0.0198888	29.0592	0.104528	29.0592	0.0468513	40.4189	0.0398348
18.4212	0.0199297	29.1322	0.104234	29.1322	0.0467381	40.5304	0.0397714
18.4702	0.0199102	29.2079	0.104331	29.2079	0.0467678	40.6264	0.03971
18.5355	0.0199532	29.2869	0.10406	29.2869	0.0466535	40.7267	0.03971
18.581	0.0199734	29.3833	0.104039	29.3833	0.0466335	40.873	0.0396683
18.6288	0.0199743	29.4574	0.104068	29.4574	0.0466421	40.9687	0.0396328
18.6814	0.0199553	29.5365	0.104032	29.5365	0.0466289	41.0725	0.0395724
18.7507	0.0199651	29.6381	0.103758	29.6381	0.0465118	41.184	0.0395237
18.8053	0.0200027	29.7111	0.103712	29.7111	0.0464821	41.2859	0.0394676
18.8607	0.0200638	29.7923	0.103655	29.7923	0.0464543	41.425	0.0394553
18.9165	0.0200612	29.8768	0.103454	29.8768	0.0463629	41.5314	0.0394066
18.9855	0.0200612	29.9594	0.103406	29.9594	0.0463523	41.6394	0.0393714
19.0339	0.0200963	30.0439	0.103542	30.0439	0.046369	41.7452	0.0393077
19.0826	0.0201074	30.1316	0.10326	30.1316	0.0462599	41.849	0.0392761
19.1325	0.0201224	30.2177	0.103085	30.2177	0.0462002	41.9932	0.0392429
19.1992	0.0201477	30.2993	0.103175	30.2993	0.04621	42.1008	0.0391851
19.2465	0.0202223	30.4123	0.103069	30.4123	0.0461522	42.201	0.0391811
19.2922	0.0201867	30.4962	0.102801	30.4962	0.0460688	42.324	0.0391081
19.3357	0.0202094	30.5734	0.102908	30.5734	0.0460946	42.42	0.039078
19.3787	0.0202302	30.6532	0.102754	30.6532	0.0460037	42.5315	0.0390308
19.4217	0.0203034	30.7385	0.102689	30.7385	0.045987	42.6387	0.0390104
19.4768	0.0203277	30.8412	0.10247	30.8412	0.0459076	42.7387	0.0389622
19.5179	0.0203403	30.9113	0.102428	30.9113	0.0458716	42.8682	0.0389173
19.5614	0.0203912	30.9838	0.102229	30.9838	0.0457919	42.9646	0.0388813
19.6143	0.0203644	31.0847	0.102265	31.0847	0.0458032	43.0704	0.0388258
19.652	0.0203907	31.1607	0.102146	31.1607	0.045747	43.2167	0.038808
19.6932	0.0204029	31.2348	0.102043	31.2348	0.0457003	43.3224	0.0387746
19.7351	0.0204117	31.338	0.102056	31.338	0.0457003	43.4261	0.0387288
19.7742	0.0203821	31.4152	0.102043	31.4152	0.0456825	43.5414	0.0386701
19.827	0.0203901	31.4878	0.101853	31.4878	0.0455969	43.6566	0.0386403
19.8648	0.0203864	31.581	0.101892	31.581	0.0456202	43.762	0.0386097
19.9059	0.0203674	31.6533	0.101584	31.6533	0.0455043	43.8582	0.0385875
19.9622	0.0203384	31.7309	0.101553	31.7309	0.0454838	43.9584	0.0385365
20.0012	0.0203305	31.8081	0.101428	31.8081	0.0454208	44.0735	0.0384746
20.0465	0.0203195	31.8824	0.101346	31.8824	0.0453913	44.2411	0.0384377
20.0912	0.0203469	31.9565	0.101421	31.9565	0.0454064	44.4042	0.03842
20.134	0.0203196	32.0331	0.101275	32.0331	0.0453425	44.6165	0.0383667
20.1942	0.0203104	32.1286	0.101037	32.1286	0.0452659	44.8746	0.0383299
20.2376	0.0203182	32.2158	0.101256	32.2158	0.0453336	45.0584	0.0382715
20.2787	0.020283	32.2839	0.101077	32.2839	0.0452422	45.222	0.0382289
20.3234	0.0202238	32.36	0.100798	32.36	0.0451417	45.3983	0.0381389
20.3703	0.0202518	32.4521	0.100828	32.4521	0.045133	45.5106	0.0381316
20.4318	0.0202458	32.5198	0.100746	32.5198	0.045103	45.6085	0.0380831
20.4758	0.020222	32.5876	0.100662	32.5876	0.0450706	45.6914	0.0380195
20.521	0.020246	32.6784	0.100473	32.6784	0.0450087	45.7561	0.0379559
20.568	0.0202144	32.749	0.10051	32.749	0.0450223	45.8379	0.0379169
20.6144	0.0201658	32.8264	0.100371	32.8264	0.0449368	45.8947	0.0379143
20.6789	0.0201695	32.9048	0.100474	32.9048	0.0449805	45.9303	0.0378499
20.7273	0.0201933	32.9807	0.10034	32.9807	0.0449247	45.9742	0.0378133
20.7723	0.0201514	33.0595	0.100107	33.0595	0.0448371	46.0336	0.037805
20.8275	0.0201448	33.1307	0.100193	33.1307	0.0448438	46.0771	0.0377574
20.8707	0.0201309	33.2225	0.0999565	33.2225	0.0447572	46.1137	0.0377228
20.9192	0.0201272	33.2937	0.100117	33.2937	0.0448084	46.1518	0.0377224
20.9799	0.0201157	33.3692	0.0999742	33.3692	0.0447454	46.1939	0.037675
21.0251	0.0201155	33.4696	0.0996979	33.4696	0.0446305	46.2494	0.0376395
21.069	0.0200756	33.5412	0.0995963	33.5412	0.0446051	46.2949	0.0376248
21.1311	0.0200534	33.6169	0.0996101	33.6169	0.0445941	46.3402	0.0376139
21.1806	0.0200695	33.7175	0.0995078	33.7175	0.0445468	46.4083	0.0376116
21.2259	0.0200404	33.7893	0.099447	33.7893	0.0445194	46.4679	0.0375818
21.2729	0.0200411	33.8626	0.0991737	33.8626	0.0444011	46.5269	0.0375485
21.3218	0.0200384	33.9361	0.0991224	33.9361	0.0443882	46.607	0.0375252
21.383	0.0199907	34.011	0.0990624	34.011	0.0443743	46.6692	0.0374967
21.43	0.0199865	34.0901	0.0991192	34.0901	0.0443845	46.7408	0.0375067
21.4783	0.0199662	34.1736	0.0988214	34.1736	0.0442637	46.816	0.0374648
21.5239	0.01996	34.2516	0.0987786	34.2516	0.0442302	46.8927	0.0374589
21.5704	0.0199619	34.3257	0.0986673	34.3257	0.0442014	47.0012	0.0373887
21.6336	0.0199566	34.4235	0.098822	34.4235	0.0442345	47.0871	0.0373944
21.6794	0.0199023	34.4932	0.0985934	34.4932	0.0441507	47.1731	0.0373665
21.726	0.0198995	34.5687	0.0986872	34.5687	0.0441869	47.264	0.0373495
21.7718	0.0198976	34.6807	0.098591	34.6807	0.0441089	47.3612	0.037307
21.8318	0.0199142	34.7843	0.0983092	34.7843	0.0440225	47.4597	0.0372948
21.8777	0.0198691	34.9409	0.0983368	34.9409	0.0440129	47.562	0.0372682
21.9269	0.0198513	35.1493	0.0981905	35.1493	0.0439605	47.6875	0.0372192
21.9695	0.0198279	35.3001	0.0981127	35.3001	0.0438962	47.7747	0.0371925
22.0273	0.0198476	35.444	0.0979615	35.444	0.0438413	47.867	0.0371964
22.0722	0.0198234	35.6026	0.0978773	35.6026	0.0437839	48.0008	0.0371492
22.1177	0.0198122	35.7083	0.0976318	35.7083	0.0436889	48.1057	0.0371127
22.1622	0.0197723	35.7985	0.0973917	35.7985	0.0436067	48.2047	0.0370925
22.221	0.0197406	35.8749	0.0973996	35.8749	0.0435815	48.3465	0.0370661
22.2632	0.0197336	35.9373	0.0971725	35.9373	0.0435158	48.4541	0.037043
22.3108	0.0197477	35.9944	0.0972029	35.9944	0.0435275	48.5506	0.0370125
22.3577	0.0197291	36.0412	0.097046	36.0412	0.0434601	48.6515	0.0369421
22.4141	0.0197268	36.0935	0.0969084	36.0935	0.0434032	48.7543	0.0369066
22.4588	0.0197004	36.1268	0.0969666	36.1268	0.0434245	48.8939	0.0368789
22.511	0.0196899	36.1556	0.0968672	36.1556	0.0433938	49.0045	0.0368639
22.5797	0.0196576	36.1795	0.0967965	36.1795	0.043368	49.1013	0.0368485
22.6293	0.0196793	36.199	0.0965027	36.199	0.0432682	49.2326	0.0367797
22.678	0.0196808	36.219	0.0965803	36.219	0.0432929	49.329	0.0367498
22.7383	0.0196391	36.2379	0.0965814	36.2379	0.0432977	49.4292	0.0367203
22.7831	0.0196002	36.2618	0.0965618	36.2618	0.0432968	49.5413	0.0367096
22.828	0.0195934	36.2792	0.0965569	36.2792	0.0432913	49.6498	0.0366799
22.8895	0.0195891	36.2985	0.0963586	36.2985	0.0432207	49.7559	0.0366569
22.9426	0.0195746	36.3187	0.0963953	36.3187	0.0432209	49.8658	0.0365995
22.9943	0.0195526	36.3426	0.0963311	36.3426	0.0431816	49.9753	0.0365812
23.0439	0.0195187	36.3801	0.0963941	36.3801	0.0431923	50.0808	0.0365476
23.0978	0.019526	36.4113	0.0962034	36.4113	0.0431246	50.2152	0.0365176
23.1532	0.0195124	36.4445	0.0962787	36.4445	0.0431507	50.3147	0.0365115
23.2248	0.0195013	36.4939	0.0962503	36.4939	0.0431528	50.4159	0.036453
23.2817	0.0195046	36.5325	0.0961822	36.5325	0.0431267	50.5495	0.0364012
23.3364	0.0195016	36.578	0.0960839	36.578	0.0430831	50.6579	0.0363728
23.3931	0.0194109	36.6294	0.0961464	36.6294	0.043099	50.7713	0.0363429
23.4495	0.0194505	36.6851	0.0961466	36.6851	0.0430954	50.8849	0.0363219
23.499	0.0194348	36.7627	0.095794	36.7627	0.0429677	50.9914	0.0362966
23.55	0.0193881	36.8234	0.0959019	36.8234	0.043002	51.0924	0.0362196
23.6017	0.0193946	36.8867	0.0958961	36.8867	0.0429838	51.1952	0.0362205
23.6632	0.0193556	36.9544	0.0959544	36.9544	0.0429951	51.3034	0.0361838
23.705	0.0193382	37.0279	0.0958965	37.0279	0.0429803	51.4097	0.0361583
23.7503	0.0193118	37.1268	0.0957739	37.1268	0.0429212	51.5485	0.0361462
23.8102	0.0193213	37.2248	0.0956277	37.2248	0.0428733	51.6511	0.0360957
23.8689	0.0193162	37.3008	0.0957147	37.3008	0.0428672	51.7463	0.0360477
23.9128	0.0192789	37.384	0.0955036	37.384	0.0428102	51.8474	0.036029
23.9533	0.0193002	37.4653	0.0955821	37.4653	0.0428228	51.9519	0.0359806
24.0066	0.0192137	37.5405	0.0952948	37.5405	0.0427288	52.0791	0.0359874
24.0459	0.0192572	37.6497	0.0951927	37.6497	0.0426746	52.1782	0.0359427
24.0906	0.0192284	37.7382	0.0951188	37.7382	0.042652	52.2928	0.0359116
24.1454	0.0192368	37.815	0.0951537	37.815	0.0426453	52.4031	0.0358737
24.183	0.0192285	37.915	0.0950049	37.915	0.0425926	52.4984	0.035834
24.2243	0.0191814	37.9964	0.0950817	37.9964	0.0425855	52.6282	0.0358517
24.2745	0.0191925	38.0807	0.0949081	38.0807	0.0425267	52.7289	0.0358126
24.3128	0.0191582	38.1651	0.0948351	38.1651	0.0425029	52.8317	0.0357546
24.3551	0.0191635	38.249	0.0948598	38.249	0.0424971	52.9712	0.0357202
24.4067	0.0191869	38.328	0.094538	38.328	0.042382	53.0724	0.0356837
24.447	0.0191256	38.411	0.0945769	38.411	0.0423988	53.1754	0.0356749
24.486	0.0191366	38.516	0.0945594	38.516	0.0423949	53.3152	0.03566
24.5356	0.019109	38.6081	0.0942877	38.6081	0.0422863	53.4163	0.035593
24.5908	0.0190954	38.6821	0.0942095	38.6821	0.0422558	53.5196	0.0355626
24.6327	0.0190959	38.7642	0.0942332	38.7642	0.0422573	53.625	0.0355465
24.6784	0.0190794	38.846	0.0941933	38.846	0.0422343	53.7324	0.0355345
24.7259	0.0190908	38.9287	0.0939821	38.9287	0.0421483	53.8378	0.0354936
24.7662	0.0190465	39.0353	0.0939223	39.0353	0.0421231	53.9411	0.0354559
24.8177	0.0190219	39.1167	0.0937313	39.1167	0.0420374	54.0505	0.0354337
24.8582	0.0190442	39.1964	0.0936532	39.1964	0.0420188	54.1577	0.0354011
24.9164	0.019061	39.2715	0.0936201	39.2715	0.0419894	54.2914	0.0353702
24.9591	0.0190033	39.3473	0.0936722	39.3473	0.0420098	54.4195	0.0353529
25.003	0.0189897	39.4448	0.0933242	39.4448	0.0418759	54.5154	0.0353279
25.0446	0.0189578	39.5141	0.0933707	39.5141	0.0418891	54.6173	0.0352913
25.098	0.0189809	39.5871	0.0933836	39.5871	0.0418952	54.7517	0.0352733
25.1417	0.0189845	39.664	0.0931013	39.664	0.0417749	54.8613	0.0352324
25.1924	0.018915	39.738	0.0932355	39.738	0.0418318	54.9441	0.0352411
25.2415	0.0189266	39.8366	0.0931124	39.8366	0.0417724	55.0533	0.0351899
25.291	0.0189063	39.9132	0.0929865	39.9132	0.0417294	55.1626	0.0351473
25.4309	0.018911	39.9839	0.0929566	39.9839	0.0417123	55.2699	0.0351118
25.5909	0.0188969	40.0572	0.0927115	40.0572	0.0416274	55.4001	0.035101
25.7246	0.0188808	40.1359	0.0927317	40.1359	0.0416202	55.4958	0.0350865
25.87	0.0187962	40.2118	0.0925466	40.2118	0.04155	55.6069	0.0350613
25.9586	0.0187964	40.2865	0.0925806	40.2865	0.0415597	55.7489	0.0350388
26.0128	0.0187372	40.3845	0.0926059	40.3845	0.0415593	55.8447	0.0349771
26.0575	0.0187736	40.4759	0.0924064	40.4759	0.0414668	55.9463	0.0349644
26.0849	0.0187257	40.5471	0.0922079	40.5471	0.0414206	56.0498	0.0349373
26.107	0.0187243	40.6157	0.0924124	40.6157	0.0414814	56.1589	0.0349147
26.1168	0.0187015	40.6841	0.0921229	40.6841	0.0413652	56.2989	0.0348808
26.1202	0.0186821	40.7661	0.092017	40.7661	0.0413167	56.3908	0.0348503
26.1217	0.018692	40.8481	0.0920542	40.8481	0.0413336	56.4918	0.0348418
26.1208	0.0186488	40.9252	0.0919534	40.9252	0.0413141	56.5968	0.0348002
26.1191	0.0186875	41.0216	0.0919492	41.0216	0.0412954	56.7004	0.0347912
26.1176	0.0186781	41.0958	0.0917782	41.0958	0.0412138	56.8443	0.0347526
26.1167	0.0186487	41.1733	0.0917526	41.1733	0.0412301	56.9517	0.0347128
26.1169	0.018675	41.2426	0.0915889	41.2426	0.0411442	57.051	0.0346791
26.1204	0.0186544	41.3118	0.0915806	41.3118	0.0411496	57.1792	0.0346645
26.1261	0.0186866	41.4087	0.0915472	41.4087	0.0411079	57.2747	0.034644
26.1399	0.0186682	41.4836	0.0914157	41.4836	0.0410737	57.3757	0.034621
26.1553	0.0186877	41.5614	0.091449	41.5614	0.0410459	57.5093	0.0345779
26.1759	0.0186561	41.6586	0.0912712	41.6586	0.0410093	57.6085	0.0345212
26.2089	0.0186221	41.731	0.0912622	41.731	0.04101	57.7099	0.0345031
26.239	0.0186589	41.812	0.0913683	41.812	0.041023	57.8092	0.0344743
26.2718	0.0186529	41.8929	0.0910531	41.8929	0.0409228	57.9183	0.0344555
26.3067	0.0186655	41.9656	0.0909711	41.9656	0.0408966	58.0683	0.0343911
26.348	0.0186396	42.0634	0.0908499	42.0634	0.0408233	58.1761	0.034372
26.4039	0.0185905	42.1381	0.0908737	42.1381	0.0408087	58.2759	0.0343601
26.4504	0.0186082	42.2142	0.0907566	42.2142	0.040783	58.4104	0.0343493
26.5041	0.0185939	42.2937	0.0906026	42.2937	0.040734	58.5129	0.0343103
26.5576	0.0186011	42.367	0.0906656	42.367	0.0407484	58.6169	0.0342803
26.6255	0.0185965	42.4614	0.0904901	42.4614	0.0406716	58.7187	0.0342215
26.6794	0.0185684	42.5352	0.0903458	42.5352	0.0406477	58.8155	0.0341928
26.7336	0.0185137	42.6074	0.0902746	42.6074	0.0405988	58.92	0.0341733
26.7873	0.0185251	42.7048	0.0902025	42.7048	0.0405631	59.0317	0.0341647
26.8569	0.0185473	42.7787	0.090156	42.7787	0.0405454	59.1721	0.0341113
26.9089	0.0184988	42.854	0.0902101	42.854	0.0405496	59.2726	0.0340838
26.9633	0.0185032	42.9474	0.090172	42.9474	0.0405426	59.3791	0.0340471
27.0347	0.0184759	43.0169	0.089932	43.0169	0.0404499	59.4872	0.0340235
27.0852	0.0184798	43.0907	0.0898818	43.0907	0.040429	59.5938	0.0340108
27.133	0.0184221	43.188	0.0898745	43.188	0.0404138	59.7302	0.0339811
27.1987	0.0184523	43.2672	0.0896659	43.2672	0.0403443	59.828	0.0339264
27.2489	0.0184568	43.3366	0.0895875	43.3366	0.0403114	59.926	0.0339011
27.3035	0.0183982	43.431	0.0895877	43.431	0.0402859	60.0692	0.0338904
27.3547	0.0183961	43.5088	0.0894652	43.5088	0.0402546	60.1806	0.0338461
27.4203	0.0183839	43.5813	0.0893027	43.5813	0.0401955	60.2865	0.033826
27.4695	0.018376	43.6537	0.0892089	43.6537	0.0401669	60.424	0.0337918
27.5167	0.0183747	43.7231	0.0891789	43.7231	0.0401438	60.5222	0.0337653
27.5601	0.0183696	43.8177	0.0890807	43.8177	0.0401219	60.6302	0.0337227
27.6176	0.0183464	43.915	0.089034	43.915	0.0400853	60.7439	0.0337025
27.6601	0.0183553	43.9844	0.0889217	43.9844	0.0400401	60.8464	0.0336775
27.7086	0.0183196	44.054	0.0888561	44.054	0.0400151	60.9842	0.0336534
27.7682	0.0183079	44.1514	0.0888036	44.1514	0.0399964	61.0942	0.0336015
27.811	0.0182973	44.2209	0.0888248	44.2209	0.0399854	61.1962	0.0335847
27.857	0.0182828	44.2932	0.0886705	44.2932	0.0399369	61.2978	0.0335515
27.9006	0.018254	44.3904	0.0884452	44.3904	0.0398339	61.4012	0.033562
27.9447	0.0182371	44.4598	0.0884531	44.4598	0.0398451	61.5421	0.0335108
28.0042	0.0182488	44.5291	0.0882797	44.5291	0.039775	61.6497	0.0334789
28.0451	0.0182441	44.6262	0.0884671	44.6262	0.0398418	61.7528	0.0334555
28.0881	0.0182579	44.7068	0.0882447	44.7068	0.0397618	61.8933	0.0333977
28.1482	0.0182264	44.7789	0.088154	44.7789	0.039718	62.0013	0.0333957
28.191	0.0182119	44.8511	0.0882191	44.8511	0.0397297	62.0993	0.0333601
28.2366	0.0181702	44.9317	0.0879222	44.9317	0.0396242	62.2013	0.0333426
28.2806	0.0181878	45.0123	0.0880666	45.0123	0.0396915	62.319	0.0332806
28.3241	0.0181535	45.0934	0.087862	45.0934	0.039598	62.4287	0.0332754
28.3803	0.0181635	45.191	0.0878148	45.191	0.0395905	62.533	0.0332492
28.4374	0.0181533	45.2605	0.0877808	45.2605	0.0395699	62.6392	0.0332258
28.4848	0.0181153	45.3328	0.087667	45.3328	0.0395235	62.7512	0.0332108
28.5289	0.0181033	45.4355	0.0877581	45.4355	0.0395361	62.8951	0.033145
28.5748	0.0181298	45.5091	0.087621	45.5091	0.039504	63.0291	0.0331162
28.6225	0.0181213	45.5786	0.087534	45.5786	0.0394691	63.1335	0.033079
28.6701	0.0180961	45.6801	0.0874903	45.6801	0.0394513	63.236	0.0330885
28.7187	0.0180844	45.7538	0.0872176	45.7538	0.0393571	63.3424	0.0330433
28.7673	0.0180636	45.8289	0.0872347	45.8289	0.0393473	63.4567	0.0330198
28.8306	0.0180782	45.9083	0.0871104	45.9083	0.0392878	63.5671	0.0329745
28.8787	0.0180429	45.9777	0.087017	45.9777	0.0392602	63.6693	0.0329516
28.9242	0.0180325	46.0473	0.0869886	46.0473	0.039236	63.8071	0.0329514
28.9706	0.0180403	46.1305	0.0869821	46.1305	0.0392401	63.9116	0.0329008
29.0196	0.0180257	46.2358	0.0869144	46.2358	0.0392074	64.0101	0.0329038
29.0676	0.01801	46.3092	0.0868753	46.3092	0.0391897	64.1423	0.0328566
29.1132	0.0179957	46.3814	0.0865976	46.3814	0.039087	64.249	0.0328238
29.1747	0.0179775	46.4577	0.0867697	46.4577	0.0391353	64.3672	0.0327967
29.223	0.0179903	46.5343	0.0866199	46.5343	0.0390981	64.4853	0.0327702
29.2714	0.0179358	46.6344	0.0865029	46.6344	0.0390433	64.5954	0.0327506
29.3161	0.0179769	46.7107	0.0863439	46.7107	0.0389965	64.7058	0.0326946
29.3735	0.0179344	46.7908	0.0863677	46.7908	0.038991	64.8124	0.0326567
29.4231	0.0179162	46.867	0.0863531	46.867	0.0389743	64.9509	0.0326555
29.4742	0.0179353	46.9392	0.0861592	46.9392	0.0388946	65.056	0.0326292
29.5202	0.0179405	47.0435	0.0860913	47.0435	0.0388831	65.169	0.0325975
29.5674	0.0179025	47.1216	0.0860384	47.1216	0.0388554	65.2873	0.0325751
29.613	0.0179019	47.1937	0.0860294	47.1937	0.0388514	65.3957	0.0325438
29.6722	0.0178713	47.2686	0.0857746	47.2686	0.0387543	65.4948	0.0325151
29.7202	0.0178664	47.3466	0.0858539	47.3466	0.0387817	65.5977	0.0324979
29.763	0.0178392	47.4203	0.0858937	47.4203	0.0387777	65.7417	0.032491
29.8092	0.0178626	47.4955	0.085678	47.4955	0.0386963	65.8462	0.0324347
29.8717	0.0178178	47.6	0.0856702	47.6	0.0387136	65.945	0.0323997
29.9145	0.0178144	47.678	0.0856089	47.678	0.0386634	66.0771	0.032392
29.9614	0.0178261	47.7496	0.085537	47.7496	0.0386383	66.1833	0.0323632
30.0107	0.017793	47.8217	0.0854428	47.8217	0.0386008	66.2969	0.0323298
30.0574	0.0177786	47.8961	0.0853845	47.8961	0.0385869	66.4351	0.0322932
30.1169	0.0177547	47.9962	0.0853014	47.9962	0.0385324	66.5383	0.0322633
30.1594	0.0177701	48.0892	0.0851306	48.0892	0.0384915	66.6565	0.0322412
30.2035	0.0177583	48.1589	0.0850716	48.1589	0.0384685	66.7751	0.0322292
30.2499	0.0177569	48.2396	0.0850716	48.2396	0.0384681	66.8857	0.0322155
30.3075	0.0177227	48.3172	0.0849326	48.3172	0.038403	66.9899	0.0321947
30.35	0.017721	48.3892	0.0848648	48.3892	0.0383864	67.1021	0.0321487
30.4079	0.0176941	48.4643	0.084724	48.4643	0.0383357	67.2146	0.0321131
30.4627	0.0176883	48.5451	0.0847725	48.5451	0.0383494	67.3193	0.032093
30.5055	0.0177066	48.6468	0.0847645	48.6468	0.0383157	67.4295	0.0320678
30.5482	0.0176847	48.7191	0.0847514	48.7191	0.0383074	67.5356	0.0320608
30.5924	0.01769	48.7926	0.0845754	48.7926	0.0382606	67.6774	0.0320027
30.6436	0.0176282	48.89	0.0847053	48.89	0.0382966	67.7816	0.0319914
30.6947	0.0176295	48.9652	0.0846283	48.9652	0.0382634	67.8842	0.0319533
30.7399	0.0176361	49.0458	0.084374	49.0458	0.0381658	67.9968	0.0319373
30.7996	0.017654	49.1194	0.0841297	49.1194	0.0380885	68.1109	0.0319335
30.848	0.0176218	49.1917	0.0840324	49.1917	0.0380302	68.249	0.0318674
30.8929	0.0175987	49.2891	0.08403	49.2891	0.0380433	68.3477	0.031826
30.9493	0.0175831	49.3584	0.0839348	49.3584	0.0380078	68.4521	0.0318217
30.9946	0.0175701	49.4374	0.083922	49.4374	0.0379941	68.5942	0.0318027
31.0408	0.017593	49.5205	0.0839998	49.5205	0.0380081	68.7027	0.0317911
31.0835	0.0175729	49.5939	0.0837878	49.5939	0.0379489	68.807	0.0317548
31.1499	0.0175519	49.691	0.0836422	49.691	0.037874	68.9097	0.0317032
31.1939	0.0175332	49.7675	0.0836852	49.7675	0.0378947	69.022	0.0316938
31.2397	0.0175286	49.841	0.0836012	49.841	0.0378757	69.1654	0.0316577
31.2888	0.0175152	49.9131	0.083572	49.9131	0.0378469	69.2639	0.0316626
31.3362	0.0175226	49.9919	0.0835424	49.9919	0.0378277	69.3689	0.0316312
31.383	0.0175135	50.0721	0.0835203	50.0721	0.0378205	69.4734	0.0315948
31.4445	0.0174919	50.1454	0.083399	50.1454	0.0377683	69.5797	0.0315639
31.4846	0.0174687	50.2448	0.08331	50.2448	0.0377417	69.7231	0.0315473
31.5427	0.0174698	50.321	0.0830922	50.321	0.0376572	69.8365	0.0315196
31.5866	0.0174862	50.3983	0.0832542	50.3983	0.0377354	69.948	0.0314937
31.6306	0.0174931	50.4743	0.083152	50.4743	0.0376626	70.0496	0.0314753
31.6801	0.01743	50.5489	0.0829898	50.5489	0.0376049	70.1577	0.0314325
31.728	0.0174524	50.6457	0.0831228	50.6457	0.0376445	70.3071	0.0314211
31.7725	0.0174068	50.7192	0.0829342	50.7192	0.0375767	70.4093	0.0313924
31.8343	0.0174245	50.7983	0.0826874	50.7983	0.0374895	70.5155	0.0313689
31.8838	0.0174135	50.8718	0.0828545	50.8718	0.0375467	70.6296	0.031369
31.931	0.0174151	50.9454	0.0826706	50.9454	0.0374707	70.7399	0.0313113
31.9756	0.0173873	51.0203	0.0826832	51.0203	0.0374656	70.8425	0.0312969
32.0227	0.0173733	51.0964	0.0826859	51.0964	0.0374907	70.9494	0.0312885
32.0707	0.0173875	51.2014	0.0825096	51.2014	0.0374077	71.0681	0.0312527
32.1151	0.0173809	51.2773	0.0823984	51.2773	0.0373697	71.1828	0.0312404
32.1764	0.0173781	51.3494	0.0823579	51.3494	0.0373632	71.3211	0.0311991
32.2359	0.0173698	51.4463	0.0822177	51.4463	0.0373021	71.4235	0.031167
32.28	0.0173249	51.518	0.0822596	51.518	0.0372957	71.5337	0.0311535
32.3274	0.0173219	51.5966	0.082187	51.5966	0.0372948	71.6382	0.0311403
32.3721	0.0173102	51.6768	0.081892	51.6768	0.037191	71.7445	0.0311018
32.4179	0.0173109	51.7457	0.0819921	51.7457	0.0372049	71.8926	0.0310889
32.4665	0.0172747	51.8451	0.0819069	51.8451	0.0371848	71.9971	0.0310596
32.5144	0.0172814	51.9226	0.0817865	51.9226	0.0371447	72.0996	0.0310288
32.5741	0.0172841	51.9959	0.081694	51.9959	0.0370896	72.2437	0.0309987
32.62	0.0172537	52.0705	0.0816429	52.0705	0.0370648	72.3484	0.0309711
32.6693	0.0172778	52.1438	0.0816027	52.1438	0.0370607	72.4471	0.0309429
32.717	0.0172717	52.2406	0.0817507	52.2406	0.0371144	72.5514	0.0309226
32.7613	0.017281	52.3126	0.0816102	52.3126	0.0370404	72.6697	0.0308745
32.8208	0.0172214	52.382	0.081511	52.382	0.0370246	72.8155	0.0308858
32.866	0.0172092	52.479	0.0813293	52.479	0.0369398	72.9179	0.030872
32.9102	0.0172373	52.5565	0.0813509	52.5565	0.0369358	73.0225	0.0308507
32.9674	0.0172237	52.6256	0.0813189	52.6256	0.0369261	73.1246	0.0307962
33.0084	0.0172035	52.7184	0.0812254	52.7184	0.0369088	73.2364	0.0307767
33.0678	0.0172019	52.7904	0.0811751	52.7904	0.036898	73.3506	0.0307689
33.1148	0.0171646	52.8637	0.0811334	52.8637	0.0368766	73.4552	0.0307594
33.1601	0.0171781	52.9606	0.0811565	52.9606	0.036864	73.5929	0.0307207
33.2044	0.017167	53.0354	0.0809535	53.0354	0.0367725	73.6969	0.030692
33.2504	0.0171431	53.1128	0.0806786	53.1128	0.0367047	73.805	0.0306445
33.2981	0.0171553	53.2093	0.0807372	53.2093	0.0367172	73.9111	0.0306436
33.3577	0.0171347	53.2781	0.0809328	53.2781	0.0367639	74.0231	0.0306407
33.4022	0.0171206	53.3469	0.0806379	53.3469	0.0366685	74.1415	0.0306145
33.4576	0.0170911	53.4214	0.0804565	53.4214	0.0366214	74.2461	0.0305796
33.5064	0.0171141	53.4989	0.0806223	53.4989	0.0366508	74.384	0.0305431
33.556	0.0171075	53.5997	0.0804044	53.5997	0.0365716	74.4962	0.030544
33.601	0.017083	53.6743	0.080328	53.6743	0.0365769	74.601	0.0305113
33.6604	0.0170947	53.7503	0.0803299	53.7503	0.0365383	74.7389	0.0304849
33.7056	0.0170658	53.8237	0.0802728	53.8237	0.0365293	74.8473	0.0304668
33.7524	0.0170678	53.8927	0.0801006	53.8927	0.0364651	74.959	0.0304291
33.7984	0.0170525	53.9856	0.0801646	53.9856	0.0364769	75.0682	0.0304176
33.8452	0.0170085	54.082	0.080045	54.082	0.036421	75.1748	0.0303959
33.9049	0.0170298	54.1611	0.0798901	54.1611	0.0363922	75.283	0.030395
33.9458	0.0170185	54.2366	0.0800092	54.2366	0.0364184	75.3933	0.0303536
33.9909	0.0170462	54.3056	0.0799161	54.3056	0.0363819	75.5353	0.0303165
34.037	0.0170094	54.3705	0.0796691	54.3705	0.0363006	75.6417	0.0302847
34.0839	0.0170168	54.4674	0.0797696	54.4674	0.0363398	75.7602	0.0302786
34.1462	0.0170203	54.5475	0.0797427	54.5475	0.0363107	75.8709	0.0302585
34.1933	0.0169594	54.6195	0.0795304	54.6195	0.0362434	75.9695	0.0302581
34.2386	0.0169491	54.7138	0.0795332	54.7138	0.0362341	76.1011	0.0301984
34.2986	0.0169808	54.7872	0.079566	54.7872	0.0362254	76.1996	0.0301956
34.3447	0.01696	54.8618	0.0796177	54.8618	0.036252	76.3046	0.0301577
34.3898	0.0169372	54.9589	0.079282	54.9589	0.0361372	76.443	0.030142
34.435	0.0169419	55.0324	0.0792565	55.0324	0.0360969	76.5499	0.030123
34.4811	0.0169257	55.1111	0.0792691	55.1111	0.0361116	76.6645	0.0300786
34.5434	0.0169445	55.1874	0.0790709	55.1874	0.0360627	76.7752	0.0300403
34.5885	0.0169308	55.268	0.0791489	55.268	0.0360716	76.8785	0.0300507
34.6312	0.0168974	55.3484	0.0791328	55.3484	0.036078	76.9856	0.0300461
34.6869	0.0168641	55.4202	0.0791709	55.4202	0.036075	77.0965	0.0300049
34.7299	0.0168849	55.5125	0.0790273	55.5125	0.0360158	77.2351	0.0299871
34.7771	0.016878	55.5814	0.0790172	55.5814	0.0360062	77.3735	0.0299527
34.8387	0.0168878	55.6574	0.0787964	55.6574	0.0359321	77.4783	0.0299404
34.884	0.0168889	55.7377	0.0787511	55.7377	0.0359175	77.5811	0.0299388
34.9285	0.0168599	55.8141	0.0786883	55.8141	0.0358859	77.7097	0.0299212
34.9746	0.0168264	55.9141	0.0787316	55.9141	0.0358931	77.8088	0.0298832
35.0259	0.0168373	55.9933	0.0787118	55.9933	0.0358935	77.9177	0.0298254
35.0882	0.016834	56.0668	0.078623	56.0668	0.0358575	78.0524	0.0298326
35.1311	0.0168505	56.1584	0.0783891	56.1584	0.0357791	78.1573	0.0298136
35.1779	0.0168377	56.2278	0.0784138	56.2278	0.0358113	78.2758	0.0298049
35.2373	0.016816	56.3027	0.07833	56.3027	0.0357295	78.3883	0.0297797
35.2814	0.0167925	56.3953	0.0782196	56.3953	0.0356852	78.495	0.0297227
35.3264	0.0167815	56.4645	0.0780504	56.4645	0.0356487	78.6078	0.0296893
35.3713	0.0167718	56.5381	0.0782214	56.5381	0.0357064	78.7136	0.0296936
35.422	0.0167755	56.6349	0.0778751	56.6349	0.0355754	78.8525	0.029683
35.4859	0.016792	56.7108	0.0778132	56.7108	0.0355708	78.9512	0.0296581
35.5281	0.0167581	56.7798	0.0777599	56.7798	0.0355474	79.05	0.0296521
35.5705	0.0167277	56.877	0.078096	56.877	0.0356324	79.194	0.0296061
35.6298	0.0167453	56.9549	0.0779787	56.9549	0.0355869	79.3048	0.0295828
35.6755	0.0167021	57.0267	0.0777424	57.0267	0.035512	79.4073	0.0295896
35.7245	0.0167251	57.101	0.0775429	57.101	0.0354453	79.5059	0.029538
35.7717	0.0167362	57.1808	0.0774832	57.1808	0.0354273	79.6147	0.0295423
35.8154	0.0167003	57.2773	0.0774411	57.2773	0.0354006	79.7607	0.0294975
35.8721	0.0166723	57.349	0.0775893	57.349	0.0354386	79.8693	0.0294681
35.9143	0.016676	57.4263	0.0773297	57.4263	0.0353737	79.9741	0.029469
35.9591	0.0166984	57.5038	0.0774325	57.5038	0.0353887	80.0827	0.029456
36.0184	0.016684	57.5787	0.0772266	57.5787	0.0353191	80.1914	0.0294275
36.0627	0.0166513	57.6671	0.077202	57.6671	0.0353	80.3239	0.0293805
36.1078	0.0166503	57.7333	0.0770872	57.7333	0.035265	80.4265	0.029391
36.1518	0.0166576	57.8062	0.0771049	57.8062	0.0352572	80.5411	0.0293708
36.2171	0.0166485	57.8999	0.0770006	57.8999	0.0352262	80.6516	0.0293359
36.2621	0.0166644	57.9692	0.0771717	57.9692	0.0352815	80.7545	0.0293192
36.3045	0.0166497	58.0442	0.0769162	58.0442	0.03518	80.8935	0.0292974
36.3508	0.0165975	58.1479	0.0768391	58.1479	0.0351557	80.9926	0.0292875
36.4098	0.0165851	58.2254	0.0769143	58.2254	0.0351845	81.0953	0.029256
36.4538	0.016587	58.2977	0.0768994	58.2977	0.0351594	81.2449	0.0292351
36.505	0.0166088	58.3951	0.076595	58.3951	0.0350592	81.3535	0.0292171
36.5544	0.016591	58.4689	0.0765595	58.4689	0.0350563	81.4603	0.0291907
36.6019	0.0165744	58.5442	0.0765312	58.5442	0.0350441	81.5689	0.029148
36.6632	0.0165764	58.6209	0.0764796	58.6209	0.0350108	81.6674	0.0291486
36.7032	0.0165644	58.6908	0.0764184	58.6908	0.0349798	81.81	0.0291227
36.744	0.016553	58.7885	0.0764462	58.7885	0.0349942	81.9209	0.0291185
36.8063	0.016558	58.8695	0.0761533	58.8695	0.0348707	82.0311	0.0290556
36.8508	0.0165425	58.9505	0.0761263	58.9505	0.0348824	82.1375	0.0290406
36.8971	0.0165233	59.0274	0.0761109	59.0274	0.0348659	82.2362	0.0290202
36.9465	0.0165148	59.1029	0.0761194	59.1029	0.0348711	82.3805	0.0290165
37.0022	0.0165201	59.2008	0.076218	59.2008	0.0348997	82.4834	0.0290266
37.0491	0.016524	59.2709	0.0758938	59.2709	0.0347989	82.5962	0.0289737
37.0985	0.0164944	59.3513	0.0759111	59.3513	0.0347827	82.7389	0.0289515
37.1454	0.0164953	59.4499	0.0757876	59.4499	0.0347407	82.8381	0.0289405
37.1898	0.0164922	59.5203	0.0759633	59.5203	0.0348056	82.9494	0.0289255
37.2503	0.0164989	59.6023	0.0759068	59.6023	0.0347665	83.0548	0.028892
37.2972	0.0164418	59.6813	0.0757259	59.6813	0.0347012	83.1619	0.0288787
37.3415	0.0164623	59.7545	0.0755608	59.7545	0.0346538	83.275	0.0288492
37.3843	0.0164636	59.8489	0.0756396	59.8489	0.0346708	83.394	0.0288297
37.4457	0.0164426	59.9194	0.0757207	59.9194	0.0347137	83.5091	0.0288248
37.4906	0.0164437	59.9852	0.0753974	59.9852	0.0345951	83.6201	0.0288186
37.5331	0.0164454	60.0808	0.0753506	60.0808	0.0345562	83.7292	0.0287756
37.5926	0.016448	60.1795	0.0753745	60.1795	0.0345636	83.8358	0.0287484
37.6377	0.0164256	60.2529	0.0751592	60.2529	0.0345079	83.9685	0.0287235
37.6834	0.0163872	60.3278	0.0751388	60.3278	0.0344956	84.1034	0.0287133
37.7284	0.0164287	60.3981	0.0753908	60.3981	0.0345677	84.2139	0.0287006
37.7906	0.0163648	60.4725	0.0753663	60.4725	0.0345592	84.3222	0.02869
37.8333	0.0164107	60.5711	0.0750927	60.5711	0.0344502	84.4605	0.0286412
37.8801	0.016397	60.6446	0.0749625	60.6446	0.0343952	84.5652	0.0286144
37.9313	0.0163816	60.7237	0.0750338	60.7237	0.0344182	84.6717	0.0286145
37.9892	0.0163351	60.8253	0.0750121	60.8253	0.0344269	84.7784	0.0286054
38.0333	0.0163489	60.8959	0.0748674	60.8959	0.0343693	84.8893	0.0285925
38.0791	0.0163356	60.9702	0.0746486	60.9702	0.0342923	84.9999	0.0285397
38.123	0.0163452	61.0505	0.0748507	61.0505	0.0343497	85.1068	0.0285288
38.1705	0.0163358	61.1324	0.0745802	61.1324	0.034264	85.2138	0.0285157
38.2156	0.0163284	61.2145	0.0746109	61.2145	0.0342397	85.3183	0.0284955
38.2667	0.0163091	61.29	0.0746587	61.29	0.0342829	85.4528	0.0284861
38.3152	0.0163018	61.3933	0.074574	61.3933	0.0342464	85.5578	0.0284638
38.3611	0.0163095	61.4779	0.0744615	61.4779	0.0341913	85.6609	0.0284504
38.4258	0.0163098	61.5552	0.0743328	61.5552	0.0341546	85.7941	0.0283993
38.4684	0.0162961	61.6497	0.074418	61.6497	0.0341809	85.9292	0.0283899
38.5109	0.0163172	61.7175	0.0742472	61.7175	0.0341284	86.0346	0.0283842
38.5707	0.0162624	61.7925	0.074286	61.7925	0.0341283	86.1437	0.0283796
38.6169	0.016291	61.8687	0.0741052	61.8687	0.0340729	86.2563	0.0283367
38.6622	0.0162759	61.9462	0.0739558	61.9462	0.0340049	86.3694	0.0283093
38.7216	0.0162849	62.0449	0.0741171	62.0449	0.0340444	86.4786	0.0282977
38.7666	0.0162685	62.1179	0.0739585	62.1179	0.0339981	86.5898	0.0282902
38.8092	0.0162738	62.1995	0.0738253	62.1995	0.0339604	86.6988	0.0282686
38.8704	0.0162422	62.2981	0.0737505	62.2981	0.0339205	86.8119	0.0282166
38.9154	0.0162398	62.3657	0.0737485	62.3657	0.0339391	86.9611	0.0282212
38.9593	0.0162119	62.4362	0.0737443	62.4362	0.0339126	87.0705	0.0281795
39.0188	0.016223	62.5123	0.0736963	62.5123	0.0339006	87.1737	0.0281848
39.0596	0.0162243	62.594	0.0736744	62.594	0.0339125	87.2771	0.0281727
39.1019	0.0161898	62.6968	0.073653	62.6968	0.0339029	87.3922	0.0281367
39.1485	0.0161917	62.77	0.0735239	62.77	0.0338296	87.5308	0.0281302
39.1967	0.0162016	62.8474	0.0736027	62.8474	0.0338588	87.63	0.028094
39.256	0.0161738	62.9498	0.0732167	62.9498	0.0337268	87.729	0.0280929
39.3121	0.0161749	63.0226	0.0732292	63.0226	0.0337068	87.8638	0.0280957
39.3572	0.0161796	63.0999	0.073218	63.0999	0.0337187	87.9686	0.0280503
39.4011	0.0161536	63.1785	0.0732139	63.1785	0.033715	88.0755	0.028021
39.4554	0.0161513	63.2516	0.0730708	63.2516	0.0336627	88.2244	0.0280084
39.4981	0.0161349	63.35	0.0731874	63.35	0.0336933	88.3357	0.0279852
39.5461	0.0161752	63.4245	0.0730061	63.4245	0.0336621	88.4388	0.0279712
39.6074	0.016139	63.5002	0.0730419	63.5002	0.0336457	88.5425	0.0279536
39.6516	0.0161065	63.5802	0.0728929	63.5802	0.0335778	88.6548	0.0279291
39.6966	0.0161255	63.659	0.0727278	63.659	0.0335381	88.7646	0.0279091
39.7406	0.0161303	63.7577	0.0728994	63.7577	0.0335824	88.872	0.0278753
39.7887	0.0161334	63.8337	0.0728548	63.8337	0.033553	89.0211	0.0278797
39.8476	0.0160952	63.9127	0.0727553	63.9127	0.0335181	89.1265	0.0278726
39.8897	0.0161105	64.0086	0.0727538	64.0086	0.0335239	89.2295	0.0278392
39.9369	0.0160911	64.0818	0.0725098	64.0818	0.0334407	89.3425	0.0278143
39.9958	0.0160899	64.1551	0.0725121	64.1551	0.0334488	89.4535	0.0278036
40.039	0.0160823	64.2255	0.0726225	64.2255	0.0334661	89.5984	0.0277729
40.0827	0.0160895	64.2958	0.072439	64.2958	0.033396	89.7051	0.0277839
40.1262	0.0160685	64.3973	0.0724075	64.3973	0.0333798	89.8096	0.0277468
40.1897	0.016042	64.4791	0.0722319	64.4791	0.0333409	89.9485	0.0277166
40.2373	0.0160629	64.5494	0.0724078	64.5494	0.0333741	90.0418	0.0276943
40.284	0.0160498	64.6451	0.0721815	64.6451	0.0333045	90.1408	0.0277001
40.3284	0.0160387	64.7195	0.0722399	64.7195	0.033321	90.2534	0.0276762
40.3855	0.0160359	64.7954	0.0722899	64.7954	0.0333364	90.3685	0.0276661
40.4284	0.0160395	64.8938	0.0720533	64.8938	0.0332538	90.5036	0.0276417
40.4738	0.0159956	64.9682	0.0720212	64.9682	0.0332363	90.6326	0.0276063
40.5351	0.0160369	65.0486	0.0718963	65.0486	0.0331999	90.7357	0.0276049
40.5817	0.0159986	65.1265	0.0719869	65.1265	0.0332135	90.8405	0.027576
40.627	0.0160217	65.1967	0.0717225	65.1967	0.0331127	90.9395	0.0275808
40.6714	0.0159805	65.2952	0.0719506	65.2952	0.0332091	91.0428	0.0275239
40.7195	0.0160027	65.3744	0.0719686	65.3744	0.0331807	91.1977	0.0275099
40.7813	0.0159548	65.4476	0.0717121	65.4476	0.0330918	91.3132	0.027488
40.8237	0.0159684	65.546	0.0715232	65.546	0.0330662	91.4092	0.0274727
40.8721	0.0159782	65.6206	0.0714695	65.6206	0.033029	91.5085	0.0274704
40.9233	0.0159965	65.6965	0.0715069	65.6965	0.0330264	91.6218	0.027454
40.9728	0.0159448	65.7764	0.0716108	65.7764	0.0330783	91.7693	0.0274181
41.0206	0.0159694	65.8549	0.071403	65.8549	0.0329989	91.8748	0.027388
41.065	0.0159277	65.9535	0.0712961	65.9535	0.0329505	91.9802	0.0273964
41.1222	0.0159348	66.0297	0.0712889	66.0297	0.0329471	92.0873	0.0273819
41.1646	0.0159774	66.1088	0.0713784	66.1088	0.0329654	92.2005	0.0273642
41.21	0.0159332	66.1837	0.0712645	66.1837	0.0329145	92.3159	0.0273392
41.271	0.015912	66.264	0.0712032	66.264	0.0329113	92.431	0.0273079
41.3142	0.0159354	66.3443	0.0711298	66.3443	0.0328951	92.5461	0.0272853
41.3588	0.0158889	66.4191	0.0710975	66.4191	0.0328606	92.6616	0.027302
41.4179	0.0158881	66.518	0.0709204	66.518	0.0327913	92.7753	0.0272821
41.4601	0.0159193	66.594	0.0708255	66.594	0.0327708	92.8827	0.0272443
41.5058	0.0158871	66.6724	0.0709544	66.6724	0.0328083	93.036	0.0272231
41.5541	0.0158371	66.7711	0.0707971	66.7711	0.0327636	93.1479	0.0272138
41.6015	0.0158844	66.8446	0.0706421	66.8446	0.0327068	93.2472	0.0271963
41.6607	0.0158781	66.915	0.07075	66.915	0.032738	93.3546	0.027181
41.7029	0.0158771	67.0106	0.0706329	67.0106	0.0326702	93.47	0.0271547
41.7451	0.0158873	67.085	0.0707074	67.085	0.032718	93.5815	0.0271248
41.8059	0.0158525	67.1607	0.0706098	67.1607	0.0326796	93.6913	0.0271098
41.8549	0.0158352	67.2407	0.0705081	67.2407	0.0326369	93.835	0.0270981
41.8989	0.0158611	67.3155	0.0704432	67.3155	0.0326174	93.9348	0.0270904
41.9565	0.0158664	67.4139	0.0704027	67.4139	0.032601	94.0387	0.0270639
41.9989	0.0158334	67.4911	0.0703796	67.4911	0.0325889	94.1887	0.0270425
42.0448	0.0158184	67.5616	0.0704218	67.5616	0.0325936	94.3005	0.027041
42.0938	0.015796	67.635	0.0701981	67.635	0.0325228	94.4103	0.0270097
42.1386	0.015776	67.7169	0.0702666	67.7169	0.0325465	94.518	0.0269808
42.1996	0.0157969	67.816	0.0703316	67.816	0.0325511	94.6233	0.0269788
42.2444	0.0157945	67.8896	0.0701305	67.8896	0.0324992	94.7632	0.0269477
42.2891	0.0158012	67.9685	0.0701867	67.9685	0.0324984	94.8714	0.0269397
42.3457	0.0157827	68.0672	0.0699469	68.0672	0.0324279	94.9874	0.0269213
42.3882	0.015797	68.1409	0.0699109	68.1409	0.0324113	95.0928	0.0269164
42.4368	0.0157544	68.2202	0.0698158	68.2202	0.0323786	95.1966	0.0268819
42.4938	0.0157728	68.2979	0.0699089	68.2979	0.0323951	95.3463	0.0268806
42.5362	0.0157994	68.371	0.0699131	68.371	0.0323918	95.4519	0.0268488
42.5838	0.0157685	68.4653	0.0696354	68.4653	0.0323105	95.5515	0.0268338
42.6288	0.015754	68.5613	0.0695738	68.5613	0.0322732	95.6965	0.0268087
42.6731	0.0157434	68.636	0.0696833	68.636	0.0323105	95.8057	0.0268212
42.7327	0.0157433	68.7121	0.0697344	68.7121	0.0323295	95.9131	0.0268083
42.7768	0.0157409	68.7898	0.0696261	68.7898	0.0322964	96.0222	0.0267689
42.8375	0.0157141	68.8603	0.0694586	68.8603	0.0322165	96.1214	0.026747
42.8816	0.015728	68.9558	0.0694319	68.9558	0.0322199	96.225	0.0267201
42.9257	0.0157294	69.0261	0.0692763	69.0261	0.0321651	96.3407	0.0267116
42.9732	0.015726	69.0995	0.0691569	69.0995	0.0321068	96.4563	0.0266927
43.0173	0.0157087	69.2029	0.0692058	69.2029	0.0321327	96.5599	0.0266855
43.063	0.0157225	69.2768	0.0693176	69.2768	0.0321651	96.7036	0.0266478
43.1307	0.0156737	69.3549	0.0692172	69.3549	0.0321257	96.8237	0.0266423
43.178	0.015684	69.4541	0.0690661	69.4541	0.0320953	96.9355	0.0266499
43.217	0.0156819	69.5249	0.0690536	69.5249	0.0320659	97.0409	0.0266126
43.2711	0.0156837	69.5996	0.0688811	69.5996	0.0319961	97.1488	0.0266142
43.328	0.0156702	69.6985	0.0688467	69.6985	0.0319926	97.2886	0.0265647
43.3706	0.0156859	69.7737	0.0688896	69.7737	0.03201	97.388	0.0265633
43.417	0.0156348	69.8473	0.068654	69.8473	0.0319312	97.4975	0.0265576
43.4762	0.0156354	69.921	0.0688171	69.921	0.031969	97.6128	0.0265418
43.5169	0.0156528	69.996	0.0686759	69.996	0.0319211	97.7165	0.0265143
43.5592	0.0156549	70.0977	0.0686735	70.0977	0.031907	97.86	0.0264973
43.6158	0.0156219	70.1782	0.0685897	70.1782	0.031887	97.9753	0.0264639
43.6579	0.0156487	70.2488	0.0685212	70.2488	0.0318661	98.0751	0.0264725
43.7043	0.0156229	70.3195	0.0684389	70.3195	0.0318413	98.2185	0.0264618
43.7532	0.0156315	70.4045	0.0683985	70.4045	0.0318072	98.334	0.0264436
43.8125	0.0156445	70.5122	0.068536	70.5122	0.0318488	98.434	0.0264215
43.8546	0.0156283	70.5874	0.0683556	70.5874	0.0317948	98.5379	0.0263847
43.9018	0.015604	70.6641	0.0684906	70.6641	0.0318441	98.6534	0.0263595
43.9474	0.0156279	70.7635	0.0681424	70.7635	0.0317183	98.7989	0.0263748
44.0065	0.0155823	70.8388	0.0681743	70.8388	0.0317413	98.9032	0.0263713
44.0514	0.0155938	70.914	0.0681281	70.914	0.0317016	99.0095	0.0263206
44.0954	0.0156071	70.9891	0.0680489	70.9891	0.0316838	99.1214	0.0263127
44.152	0.0155927	71.0657	0.0681483	71.0657	0.0317143	99.2346	0.0262973
44.196	0.0155683	71.1677	0.0681162	71.1677	0.0316931	99.342	0.0262906
44.2469	0.015563	71.2497	0.0680074	71.2497	0.0316625	99.4555	0.0262526
44.292	0.0155711	71.3234	0.068052	71.3234	0.0316687	99.6067	0.0262348
44.3346	0.0155378	71.416	0.0678911	71.416	0.0316106	99.7059	0.026211
44.3855	0.015524	71.4874	0.067758	71.4874	0.0315705	99.8126	0.0261976
44.4329	0.0155656	71.5626	0.0677026	71.5626	0.031555	99.9237	0.026212
44.4924	0.0155114	71.6379	0.0677519	71.6379	0.0315609	100.035	0.0261716
44.5365	0.0155249	71.7142	0.0677169	71.7142	0.0315463	100.155	0.0261762
44.5829	0.0155139	71.8132	0.0676085	71.8132	0.0315112	100.269	0.026145
44.6465	0.0155362	71.9093	0.0676027	71.9093	0.0315055	100.382	0.0261245
44.6907	0.0155269	71.987	0.0675101	71.987	0.0314563	100.496	0.0261048
44.7372	0.0155081	72.0606	0.0674516	72.0606	0.0314504	100.641	0.0261127
44.7848	0.0154988	72.1314	0.067417	72.1314	0.0314423	100.747	0.0260919
44.8292	0.0154909	72.2111	0.0674532	72.2111	0.0314425	100.855	0.026059
44.8888	0.0154749	72.3132	0.0675288	72.3132	0.0314644	100.968	0.0260557
44.9338	0.0154753	72.3895	0.0673002	72.3895	0.0313837	101.08	0.0260347
44.9778	0.0155232	72.4719	0.0674187	72.4719	0.0314068	101.192	0.0260152
45.0374	0.0154899	72.5474	0.0671248	72.5474	0.0313154	101.3	0.0259937
45.0817	0.0154616	72.621	0.0670439	72.621	0.0312978	101.444	0.0259831
45.1282	0.015479	72.7016	0.0670801	72.7016	0.0312904	101.556	0.0259432
45.1706	0.015486	72.7863	0.0672792	72.7863	0.0313628	101.66	0.0259389
45.2298	0.015464	72.8685	0.0671547	72.8685	0.031336	101.768	0.0259352
45.2744	0.0154647	72.9438	0.0669937	72.9438	0.0312634	101.88	0.0259141
45.3334	0.0154516	73.0458	0.0670393	73.0458	0.0312524	101.997	0.0258788
45.3782	0.01544	73.1239	0.0668977	73.1239	0.0312331	102.111	0.025874
45.4224	0.0154164	73.2029	0.0668609	73.2029	0.0312218	102.221	0.0258587
45.4768	0.0154526	73.3045	0.0667044	73.3045	0.0311558	102.334	0.0258466
45.5158	0.0154441	73.3783	0.0668763	73.3783	0.0312061	102.448	0.0258278
45.561	0.0154456	73.4493	0.0664821	73.4493	0.0310917	102.561	0.0258302
45.6203	0.0154154	73.5413	0.0666331	73.5413	0.0311346	102.707	0.0257879
45.6649	0.0154269	73.6119	0.0666925	73.6119	0.0311405	102.811	0.0257824
45.7105	0.0154417	73.6896	0.0665289	73.6896	0.0310963	102.921	0.0257565
45.7694	0.0154215	73.7888	0.0664879	73.7888	0.03107	103.036	0.0257622
45.8141	0.0154084	73.8765	0.066431	73.8765	0.0310478	103.14	0.0257354
45.8582	0.0153941	73.9472	0.0663014	73.9472	0.0309926	103.284	0.0257145
45.9149	0.0153741	74.0264	0.066286	74.0264	0.0309774	103.396	0.0256983
45.959	0.0153734	74.1012	0.0664435	74.1012	0.0310426	103.506	0.0256711
46.0082	0.0153955	74.1777	0.0661203	74.1777	0.0309211	103.613	0.0256864
46.0557	0.0153521	74.2768	0.0661132	74.2768	0.0309366	103.723	0.0256506
46.0981	0.0153643	74.3515	0.0660107	74.3515	0.0308828	103.862	0.0256342
46.1576	0.0153733	74.4293	0.0659794	74.4293	0.0308773	103.965	0.0256104
46.2045	0.0153564	74.5071	0.0661251	74.5071	0.0309265	104.076	0.0255997
46.2491	0.0153529	74.5851	0.0660937	74.5851	0.0308969	104.211	0.0255895
46.3059	0.0153493	74.6588	0.0659806	74.6588	0.0308687	104.305	0.0255879
46.3484	0.0153188	74.7365	0.0660082	74.7365	0.0308741	104.409	0.0255754
46.4087	0.0153424	74.8401	0.0657804	74.8401	0.030783	104.554	0.0255301
46.4546	0.0153174	74.9137	0.0658168	74.9137	0.0308118	104.666	0.0255111
46.4992	0.0153281	74.9842	0.0659393	74.9842	0.0308513	104.77	0.0254807
46.544	0.0153397	75.0831	0.0658356	75.0831	0.0307982	104.903	0.0255044
46.5896	0.0153233	75.1779	0.0655762	75.1779	0.0307232	105.007	0.0254821
46.6362	0.0153132	75.2488	0.0655065	75.2488	0.030699	105.112	0.0254563
46.6953	0.0153141	75.3283	0.0655795	75.3283	0.0306954	105.218	0.0254387
46.7395	0.0153392	75.4249	0.0656357	75.4249	0.0307355	105.326	0.0254435
46.7896	0.0153034	75.4988	0.065388	75.4988	0.0306309	105.44	0.0254192
46.8351	0.0152767	75.5728	0.0654814	75.5728	0.0306685	105.552	0.0254036
46.8794	0.0152881	75.6466	0.0653684	75.6466	0.0306423	105.692	0.0253781
46.9451	0.0152598	75.7261	0.065397	75.7261	0.0306443	105.8	0.0253568
46.9945	0.0152889	75.8253	0.0652914	75.8253	0.0306017	105.912	0.0253565
47.037	0.0152795	75.896	0.0653276	75.896	0.0306188	106.057	0.0253612
47.0946	0.0152743	75.9712	0.0651941	75.9712	0.0305696	106.165	0.0253327
47.1369	0.015258	76.0735	0.0649988	76.0735	0.0304963	106.265	0.0252963
47.183	0.0152724	76.1448	0.065002	76.1448	0.030484	106.365	0.0252882
47.2322	0.0152264	76.2187	0.0649668	76.2187	0.0304951	106.472	0.0252663
47.2798	0.0152496	76.3181	0.0651031	76.3181	0.0305265	106.619	0.0252655
47.341	0.015249	76.3893	0.0651181	76.3893	0.0305254	106.726	0.0252606
47.3834	0.0152227	76.4674	0.0649674	76.4674	0.0304771	106.84	0.0252218
47.4258	0.0152193	76.5669	0.0648484	76.5669	0.0304317	106.956	0.0252121
47.4864	0.0151992	76.6409	0.0649773	76.6409	0.0304579	107.056	0.0252026
47.5335	0.0152322	76.7203	0.0646846	76.7203	0.030365	107.196	0.0251963
47.5774	0.0152374	76.8194	0.0649249	76.8194	0.030445	107.312	0.0251729
47.6231	0.0152331	76.8929	0.0648327	76.8929	0.0304064	107.428	0.0251665
47.668	0.0151954	76.9686	0.064652	76.9686	0.0303567	107.532	0.0251329
47.7239	0.015169	77.0468	0.0646002	77.0468	0.0303373	107.64	0.0251178
47.7805	0.015213	77.1246	0.0647222	77.1246	0.0303697	107.755	0.0251098
47.8243	0.0151776	77.2198	0.0646069	77.2198	0.0303198	107.855	0.0250832
47.8718	0.0151826	77.2937	0.0643819	77.2937	0.0302399	107.995	0.0250846
47.916	0.0151928	77.3688	0.0644978	77.3688	0.0302782	108.141	0.0250653
47.9767	0.0151484	77.4651	0.0643271	77.4651	0.0302372	108.245	0.0250245
48.0256	0.0151473	77.5401	0.0643373	77.5401	0.0302312	108.359	0.0250207
48.0702	0.0151567	77.6137	0.0643232	77.6137	0.030211	108.475	0.0250217
48.1137	0.0151917	77.6872	0.0642044	77.6872	0.0301791	108.575	0.0250124
48.1722	0.0151596	77.7695	0.0642431	77.7695	0.0302031	108.679	0.0249892
48.2158	0.0151653	77.876	0.0640588	77.876	0.0301246	108.791	0.0249515
48.2554	0.015167	77.9499	0.0641745	77.9499	0.0301537	108.937	0.0249485
48.3126	0.0151366	78.0252	0.0641952	78.0252	0.0301736	109.044	0.0249475
48.3598	0.0151526	78.1004	0.0640346	78.1004	0.0301171	109.154	0.0249393
48.4036	0.0151446	78.1767	0.0640032	78.1767	0.0300822	109.266	0.024919
48.4624	0.0151407	78.2803	0.0639115	78.2803	0.0300743	109.376	0.0249053
48.5072	0.0151621	78.3554	0.0638203	78.3554	0.0300374	109.484	0.0248913
48.5528	0.0151329	78.4317	0.0638242	78.4317	0.0300263	109.594	0.0248568
48.6008	0.0151297	78.5379	0.0637566	78.5379	0.0300077	109.733	0.0248647
48.65	0.0150887	78.6088	0.063785	78.6088	0.0300123	109.843	0.0248449
48.6975	0.0150907	78.6827	0.0636742	78.6827	0.0299809	109.963	0.0248268
48.7414	0.0150799	78.7623	0.063597	78.7623	0.029948	110.072	0.0247956
48.8003	0.0151067	78.8333	0.0637393	78.8333	0.0299997	110.184	0.0247971
48.8423	0.0150921	78.9382	0.0637289	78.9382	0.0299804	110.328	0.0247885
48.8862	0.0150913	79.0204	0.0637202	79.0204	0.0299723	110.431	0.0247726
48.9454	0.0151074	79.0956	0.0636038	79.0956	0.0299451	110.531	0.024731
48.9894	0.0150483	79.192	0.0635017	79.192	0.0298993	110.635	0.0247244
49.0384	0.0150547	79.2585	0.0632852	79.2585	0.0298217	110.751	0.0247021
49.0856	0.0150985	79.335	0.0633522	79.335	0.0298515	110.866	0.0247115
49.1415	0.015048	79.4344	0.0634315	79.4344	0.0298658	110.985	0.0247031
49.1838	0.0150276	79.5056	0.0633113	79.5056	0.0298452	111.101	0.0246824
49.2412	0.0150383	79.5881	0.0633591	79.5881	0.0298461	111.217	0.0246575
49.2883	0.01505	79.6677	0.0632316	79.6677	0.0297986	111.336	0.0246585
49.3323	0.0150448	79.7417	0.0631228	79.7417	0.0297485	111.444	0.0246356
49.3764	0.0150439	79.8441	0.0631567	79.8441	0.0297744	111.577	0.0246324
49.4212	0.0150386	79.9238	0.0631579	79.9238	0.0297528	111.677	0.0245994
49.4788	0.0150085	80.0023	0.0630451	80.0023	0.0297166	111.79	0.0245861
49.5339	0.0150135	80.0792	0.0630419	80.0792	0.0297263	111.905	0.0245479
49.5762	0.0150155	80.1604	0.0627594	80.1604	0.0296265	112.016	0.0245658
49.6226	0.0150522	80.2457	0.0628103	80.2457	0.0296449	112.16	0.0245488
49.6707	0.014984	80.3252	0.0629156	80.3252	0.0296617	112.267	0.0245421
49.7172	0.0149976	80.425	0.0627957	80.425	0.02964	112.373	0.0245367
49.7767	0.0149999	80.4918	0.0628588	80.4918	0.0296559	112.509	0.0245218
49.8231	0.0150139	80.5628	0.0626124	80.5628	0.0295528	112.609	0.0244835
49.8694	0.0150114	80.662	0.0627781	80.662	0.0296132	112.712	0.024475
49.9141	0.0149838	80.7327	0.0625796	80.7327	0.0295398	112.822	0.0244688
49.9606	0.0149681	80.8037	0.062529	80.8037	0.0295256	112.928	0.0244701
50.0216	0.0149724	80.903	0.0626417	80.903	0.0295534	113.068	0.024415
50.0663	0.0149729	80.9838	0.0625487	80.9838	0.0295408	113.208	0.0244262
50.1097	0.014956	81.0589	0.0624294	81.0589	0.0294815	113.311	0.0243998
50.155	0.0149521	81.1553	0.062458	81.1553	0.0294821	113.421	0.0244026
50.1997	0.0149571	81.2304	0.0624699	81.2304	0.0294902	113.534	0.0243916
50.2589	0.0149578	81.3084	0.0623599	81.3084	0.0294468	113.644	0.0243509
50.3071	0.0149265	81.382	0.0625365	81.382	0.0295074	113.752	0.024346
50.3559	0.014973	81.4573	0.0620374	81.4573	0.0293373	113.862	0.0243172
50.4129	0.014977	81.5638	0.0621538	81.5638	0.0293846	114.009	0.0243412
50.4534	0.0149181	81.6404	0.0620918	81.6404	0.0293517	114.113	0.02432
50.4976	0.0149177	81.7182	0.0621606	81.7182	0.0293792	114.224	0.0243104
50.5433	0.0149092	81.8173	0.0620598	81.8173	0.0293528	114.337	0.0242656
50.6056	0.0149456	81.8909	0.0620157	81.8909	0.0293227	114.441	0.0242469
50.6478	0.0149032	81.9701	0.0620737	81.9701	0.0293511	114.57	0.0242269
50.7017	0.0149106	82.0666	0.0618524	82.0666	0.0292755	114.703	0.0242505
50.7424	0.014881	82.1333	0.0619516	82.1333	0.0292737	114.81	0.0242249
50.7847	0.014893	82.2071	0.0617811	82.2071	0.0292507	114.919	0.0242243
50.8439	0.0148823	82.2852	0.0619109	82.2852	0.0292885	115.03	0.0241832
50.8888	0.0148992	82.3644	0.0616443	82.3644	0.0292069	115.143	0.0241779
50.9344	0.0148726	82.4664	0.0616936	82.4664	0.0291929	115.288	0.0241813
50.9962	0.0148617	82.54	0.0617136	82.54	0.029198	115.397	0.0241528
51.0436	0.0148519	82.6154	0.0617874	82.6154	0.0292359	115.509	0.0241239
51.0888	0.0148915	82.7152	0.0616553	82.7152	0.0291765	115.616	0.0241314
51.1343	0.0149016	82.7906	0.0615245	82.7906	0.0291219	115.725	0.0241095
51.1768	0.0148658	82.8644	0.0614314	82.8644	0.0291118	115.875	0.0240866
51.2341	0.0148446	82.9597	0.0613566	82.9597	0.0290737	115.982	0.0241021
51.2811	0.0148563	83.0308	0.0612675	83.0308	0.0290666	116.086	0.0240516
51.3245	0.0148706	83.1059	0.0616884	83.1059	0.0291898	116.196	0.0240448
51.3837	0.0148592	83.1807	0.0612767	83.1807	0.0290421	116.312	0.0240336
51.4316	0.0148561	83.2547	0.0614659	83.2547	0.0291043	116.456	0.0240313
51.4773	0.0148194	83.3498	0.061388	83.3498	0.0290761	116.56	0.0240245
51.5214	0.0148133	83.4234	0.0613445	83.4234	0.0290651	116.672	0.0240081
51.5661	0.0148726	83.499	0.06129	83.499	0.0290413	116.778	0.0239776
51.6266	0.0148252	83.5986	0.0613403	83.5986	0.0290693	116.886	0.0239527
51.6729	0.0148395	83.7024	0.0610102	83.7024	0.0289436	117	0.0239655
51.7201	0.0148517	83.7781	0.0610169	83.7781	0.0289397	117.112	0.0239628
51.7637	0.0147829	83.8549	0.0608383	83.8549	0.0288815	117.252	0.0239195
51.8092	0.0148234	83.9331	0.0610572	83.9331	0.0289586	117.38	0.0239129
51.8732	0.0148241	84.0044	0.0608314	84.0044	0.0288655	117.48	0.0238893
51.9153	0.0148332	84.107	0.0608664	84.107	0.0288898	117.592	0.0238732
51.9594	0.014777	84.1868	0.0609127	84.1868	0.0288932	117.704	0.0238722
52.0186	0.0147939	84.2581	0.0609808	84.2581	0.028897	117.812	0.0238551
52.0627	0.0147704	84.3393	0.0608374	84.3393	0.0288696	117.952	0.023856
52.11	0.0148023	84.4248	0.0605485	84.4248	0.0287667	118.058	0.0238095
52.1521	0.0147866	84.5033	0.060628	84.5033	0.028801	118.165	0.0238082
52.198	0.0147765	84.579	0.0606221	84.579	0.0288058	118.28	0.0238115
52.2488	0.0148001	84.6818	0.060594	84.6818	0.0287698	118.387	0.0237776
52.298	0.0147447	84.7603	0.0606542	84.7603	0.0288224	118.527	0.023767
52.36	0.0147908	84.8357	0.0607226	84.8357	0.0288179	118.637	0.0237476
52.4039	0.0147719	84.914	0.0605757	84.914	0.0287679	118.743	0.0237552
52.4462	0.0147594	84.9921	0.0604708	84.9921	0.0287317	118.847	0.023737
52.5035	0.0147343	85.0702	0.0605224	85.0702	0.028742	118.957	0.0237398
52.5456	0.0147264	85.1487	0.0603533	85.1487	0.0286899	119.077	0.0237077
52.5894	0.0147337	85.2511	0.0603125	85.2511	0.0286683	119.181	0.0236846
52.6511	0.0147269	85.3325	0.060397	85.3325	0.0286865	119.312	0.0236769
52.6961	0.0147564	85.4129	0.060211	85.4129	0.0286359	119.452	0.0236767
52.7415	0.0147443	85.4884	0.0601526	85.4884	0.0286235	119.561	0.0236302
52.8001	0.0147624	85.5654	0.0602777	85.5654	0.0286474	119.667	0.0236149
52.8418	0.0147394	85.6725	0.0599414	85.6725	0.0285377	119.8	0.0236177
52.8891	0.0147584	85.7523	0.0600544	85.7523	0.0285693	119.9	0.0236117
52.9373	0.0147186	85.8237	0.0601216	85.8237	0.0285876	120.009	0.0236026
52.9795	0.0147171	85.915	0.0600946	85.915	0.0285706	120.123	0.0235935
53.0387	0.01468	85.9889	0.0598854	85.9889	0.0285135	120.239	0.0235907
53.0832	0.0147288	86.0686	0.0600324	86.0686	0.0285574	120.352	0.0235552
53.1268	0.0147126	86.1486	0.0599596	86.1486	0.0285226	120.456	0.0235349
53.1857	0.0147352	86.2254	0.0598901	86.2254	0.0285023	120.605	0.0235392
53.2302	0.0146824	86.3209	0.0598339	86.3209	0.0284855	120.721	0.0235046
53.2783	0.0146795	86.4007	0.0597247	86.4007	0.0284381	120.828	0.0235172
53.3248	0.0146864	86.482	0.0597905	86.482	0.0284603	120.933	0.0234931
53.367	0.0146815	86.559	0.0597776	86.559	0.0284554	121.033	0.0234648
53.4244	0.0147052	86.634	0.0598734	86.634	0.0284707	121.174	0.0234736
53.4719	0.0146685	86.7331	0.0596722	86.7331	0.0284233	121.309	0.0234642
53.5294	0.0146611	86.8139	0.0596025	86.8139	0.0283805	121.409	0.0234298
53.5766	0.0146615	86.8935	0.0596303	86.8935	0.028404	121.521	0.0233984
53.6188	0.0146501	86.9685	0.0596115	86.9685	0.0283859	121.628	0.023403
53.6692	0.0147055	87.0419	0.059523	87.0419	0.0283478	121.732	0.0233993
53.7113	0.0146721	87.1413	0.0593015	87.1413	0.0282822	121.879	0.023397
53.7581	0.0146367	87.2379	0.0593731	87.2379	0.0283016	121.984	0.0233686
53.8174	0.0146606	87.3131	0.0593393	87.3131	0.0282984	122.093	0.0233442
53.862	0.0146383	87.3841	0.0594451	87.3841	0.0283215	122.213	0.0233275
53.9092	0.0146522	87.4748	0.0592891	87.4748	0.0282598	122.32	0.0233274
53.9545	0.0146408	87.5515	0.0593058	87.5515	0.0282734	122.456	0.0233269
53.9999	0.0146296	87.6219	0.0592061	87.6219	0.0282431	122.567	0.0233211
54.0622	0.0146076	87.7179	0.0590438	87.7179	0.0281877	122.683	0.0232777
54.106	0.0146108	87.7931	0.0591147	87.7931	0.0282052	122.799	0.0232656
54.1514	0.0146436	87.8666	0.0591046	87.8666	0.0282093	122.907	0.0232689
54.1956	0.0146422	87.9659	0.0590809	87.9659	0.0281935	123.048	0.0232613
54.2523	0.0146156	88.0457	0.0590012	88.0457	0.0281554	123.154	0.0232337
54.2984	0.0146189	88.1267	0.0590135	88.1267	0.0281713	123.263	0.0232131
54.3421	0.0145937	88.2007	0.0587712	88.2007	0.0280787	123.378	0.0231985
54.3992	0.0146391	88.2831	0.0588174	88.2831	0.0280779	123.49	0.0232084
54.4464	0.0146313	88.3654	0.0588881	88.3654	0.0281111	123.596	0.0232095
54.4902	0.0146178	88.4391	0.058858	88.4391	0.0280953	123.7	0.023185
54.5341	0.0145982	88.5414	0.0586379	88.5414	0.028005	123.84	0.0231642
54.578	0.0145867	88.621	0.058776	88.621	0.0280716	123.944	0.023132
54.637	0.0146054	88.6949	0.0586596	88.6949	0.0280412	124.051	0.0231079
54.6842	0.0145972	88.7713	0.0587841	88.7713	0.0280482	124.164	0.023112
54.7283	0.0145783	88.8562	0.0586824	88.8562	0.0280356	124.289	0.0231138
54.7849	0.0145553	88.9384	0.0584982	88.9384	0.0279747	124.409	0.0231022
54.8272	0.0145509	89.0179	0.0586224	89.0179	0.028007	124.526	0.0230514
54.8737	0.0145754	89.1174	0.0585014	89.1174	0.0279724	124.675	0.0230721
54.9228	0.0145498	89.1844	0.0585535	89.1844	0.0279778	124.783	0.0230701
54.9793	0.0145732	89.2584	0.0583832	89.2584	0.0279176	124.9	0.0230619
55.0257	0.0145183	89.3397	0.0581994	89.3397	0.0278678	125.012	0.0230401
55.0729	0.0145104	89.4196	0.0585637	89.4196	0.0279934	125.116	0.0230133
55.1168	0.0145362	89.5194	0.0582957	89.5194	0.0278696	125.221	0.0230181
55.1738	0.0145659	89.5938	0.0582209	89.5938	0.0278569	125.337	0.0230152
55.2214	0.0145404	89.6693	0.0582904	89.6693	0.0278721	125.454	0.0229866
55.2695	0.0145327	89.7661	0.0581034	89.7661	0.027818	125.558	0.0229729
55.3151	0.0145162	89.837	0.0582484	89.837	0.027856	125.706	0.0229352
55.36	0.0145625	89.9138	0.0580121	89.9138	0.0277738	125.819	0.0229376
55.4174	0.0145277	90.018	0.0582059	90.018	0.0278473	125.919	0.0229283
55.474	0.0145147	90.0981	0.0580003	90.0981	0.0277559	126.059	0.0229096
55.5163	0.0145096	90.1749	0.0579792	90.1749	0.0277596	126.166	0.0228962
55.5612	0.0145116	90.2517	0.0578876	90.2517	0.0277276	126.274	0.0228934
55.6188	0.0144807	90.3317	0.0579385	90.3317	0.0277469	126.384	0.0228743
55.6613	0.0145019	90.4359	0.0579509	90.4359	0.0277447	126.496	0.0228788
55.7071	0.0145223	90.5172	0.0578881	90.5172	0.0277185	126.64	0.0228733
55.7553	0.0144884	90.5984	0.0579627	90.5984	0.0277475	126.744	0.022842
55.8152	0.0144846	90.6698	0.0578972	90.6698	0.0277264	126.856	0.022808
55.8592	0.0144858	90.7454	0.0576111	90.7454	0.027628	126.966	0.0228054
55.9015	0.0144764	90.8521	0.0577196	90.8521	0.0276388	127.074	0.0228194
55.9607	0.0144642	90.9233	0.0579013	90.9233	0.0277049	127.184	0.0228009
56.0089	0.014494	90.9974	0.0578035	90.9974	0.0276845	127.296	0.0227904
56.0536	0.0144789	91.0757	0.0573915	91.0757	0.0275424	127.437	0.0227579
56.094	0.0144663	91.1467	0.0575019	91.1467	0.0275685	127.537	0.022767
56.1558	0.0144722	91.2491	0.0575264	91.2491	0.0276107	127.641	0.0227538
56.2021	0.0145079	91.3287	0.0576499	91.3287	0.0276298	127.785	0.0227495
56.2474	0.0145116	91.4046	0.0575342	91.4046	0.0275734	127.897	0.022708
56.2894	0.0144291	91.486	0.0575974	91.486	0.0276149	128.008	0.0226732
56.3484	0.0144298	91.5644	0.0572985	91.5644	0.0274897	128.116	0.0226927
56.393	0.0144164	91.6684	0.0574014	91.6684	0.0275357	128.222	0.0226779
56.4376	0.0144464	91.7467	0.0570821	91.7467	0.0274297	128.369	0.0226903
56.4815	0.0144487	91.8237	0.0571971	91.8237	0.027473	128.478	0.0226803
56.5406	0.0144489	91.902	0.0573423	91.902	0.0274966	128.584	0.0226276
56.5844	0.0144412	91.9732	0.0571633	91.9732	0.0274316	128.724	0.0226359
56.631	0.0144239	92.076	0.0571923	92.076	0.0274537	128.829	0.0226401
56.6803	0.0144448	92.1587	0.0571071	92.1587	0.0274279	128.93	0.0226084
56.7295	0.0144525	92.2301	0.0570374	92.2301	0.0274064	129.035	0.0226107
56.7888	0.0144392	92.3011	0.0569038	92.3011	0.0273538	129.147	0.0225754
56.8311	0.0143857	92.3807	0.0571594	92.3807	0.0274388	129.283	0.0225715
56.8752	0.014401	92.4833	0.0569831	92.4833	0.0273782	129.412	0.0225706
56.9361	0.0143844	92.5602	0.0568833	92.5602	0.0273419	129.513	0.0225623
56.985	0.0144015	92.6429	0.0566775	92.6429	0.0272787	129.62	0.0225344
57.0312	0.0143963	92.7426	0.0570239	92.7426	0.0273831	129.76	0.0225162
57.0749	0.0143988	92.8137	0.056794	92.8137	0.0272929	129.87	0.0225047
57.123	0.0143945	92.8936	0.0567677	92.8936	0.0273021	129.981	0.0224891
57.1718	0.0144003	92.9721	0.056759	92.9721	0.0272906	130.086	0.0225301
57.2207	0.0143953	93.0535	0.0567011	93.0535	0.0272759	130.192	0.0224855
57.2696	0.0143838	93.1348	0.0567043	93.1348	0.0272792	130.333	0.0224684
57.3216	0.0143608	93.2129	0.056624	93.2129	0.0272364	130.462	0.0224447
57.3663	0.0143649	93.3167	0.0564365	93.3167	0.0271537	130.563	0.022433
57.4257	0.0143959	93.3911	0.0564857	93.3911	0.0271861	130.675	0.022439
57.4708	0.0143753	93.4668	0.0564928	93.4668	0.0271987	130.782	0.0224278
57.5149	0.0143639	93.5668	0.0562957	93.5668	0.0271184	130.896	0.0224133
57.5715	0.0143713	93.6439	0.0564802	93.6439	0.0271979	131.022	0.0223774
57.6154	0.0143348	93.7151	0.0564404	93.7151	0.027152	131.137	0.0223803
57.6601	0.014347	93.809	0.0562055	93.809	0.0270776	131.277	0.0223739
57.719	0.0143642	93.8889	0.0563801	93.8889	0.0271271	131.39	0.0223583
57.7629	0.0143325	93.9633	0.056284	93.9633	0.0271046	131.498	0.0223322
57.8077	0.0143334	94.0347	0.0564632	94.0347	0.0271606	131.603	0.0223125
57.8518	0.0143124	94.1092	0.0563133	94.1092	0.0271134	131.703	0.0223287
57.9095	0.0143443	94.2124	0.056151	94.2124	0.0270558	131.847	0.0223138
57.9536	0.0143366	94.2925	0.0561174	94.2925	0.0270346	131.96	0.0223019
58.0019	0.0143362	94.3755	0.05617	94.3755	0.0270535	132.06	0.0222693
58.0497	0.0143087	94.4614	0.0561656	94.4614	0.0270608	132.168	0.0222692
58.0946	0.0143153	94.5425	0.055973	94.5425	0.0269725	132.281	0.0222598
58.1567	0.0143138	94.6196	0.0560251	94.6196	0.0270073	132.417	0.022272
58.1933	0.0143234	94.6984	0.0558844	94.6984	0.0269642	132.517	0.0222491
58.24	0.0143179	94.7789	0.0560179	94.7789	0.0269859	132.627	0.0221944
58.2996	0.0142884	94.8572	0.0558897	94.8572	0.0269481	132.775	0.0221835
58.3576	0.0142928	94.9569	0.0558483	94.9569	0.0269495	132.881	0.0221914
58.4028	0.0142909	95.024	0.0559334	95.024	0.0269651	132.981	0.0222033
58.4488	0.0143121	95.1005	0.055803	95.1005	0.0269156	133.09	0.0221971
58.4933	0.0142957	95.2084	0.0558227	95.2084	0.0269236	133.202	0.0221642
58.5387	0.0143035	95.284	0.0557111	95.284	0.0268759	133.348	0.0221412
58.583	0.0142797	95.3578	0.0555351	95.3578	0.0267985	133.457	0.0221251
58.6468	0.014274	95.4329	0.0557136	95.4329	0.0268812	133.567	0.0221238
58.6923	0.0142601	95.5112	0.0555878	95.5112	0.0268293	133.683	0.0221309
58.7366	0.0142598	95.6108	0.0556442	95.6108	0.0268525	133.794	0.0221042
58.7836	0.0142713	95.7058	0.0556492	95.7058	0.0268539	133.898	0.0220921
58.8458	0.0142317	95.7768	0.0553429	95.7768	0.0267436	134.008	0.0220671
58.8899	0.0142274	95.8452	0.0554219	95.8452	0.0267626	134.154	0.0220839
58.9351	0.014264	95.9367	0.0554743	95.9367	0.026781	134.258	0.0220776
58.9827	0.0142529	96.0342	0.0555453	96.0342	0.0267974	134.369	0.02203
59.0286	0.0142431	96.1099	0.0555387	96.1099	0.02679	134.516	0.0220336
59.0882	0.0142481	96.187	0.055398	96.187	0.0267543	134.621	0.0220149
59.1442	0.0142435	96.2628	0.055265	96.2628	0.026692	134.721	0.022019
59.1845	0.0142329	96.3484	0.0553006	96.3484	0.0267217	134.862	0.0219776
59.2309	0.0142548	96.4343	0.0552323	96.4343	0.0266859	134.976	0.0219836
59.278	0.0142508	96.5058	0.0550679	96.5058	0.026636	135.093	0.0219566
59.3385	0.0142151	96.6012	0.0552736	96.6012	0.0266978	135.206	0.0219662
59.3676	0.0142227	96.6728	0.0550677	96.6728	0.026621	135.316	0.0219677
59.4162	0.0142057	96.7545	0.0550879	96.7545	0.0266436	135.424	0.0219416
59.4783	0.0142271	96.8545	0.0551335	96.8545	0.0266621	135.531	0.0219254
59.536	0.0142266	96.9231	0.0549169	96.9231	0.0265884	135.678	0.0219074
59.5811	0.0142064	97.0061	0.0549996	97.0061	0.0266143	135.786	0.0219058
59.6258	0.0141853	97.0916	0.0550183	97.0916	0.0265994	135.897	0.021883
59.6706	0.0141882	97.1658	0.0549276	97.1658	0.0265512	136.01	0.0218728
59.7188	0.0141911	97.2588	0.0548418	97.2588	0.0265476	136.121	0.0218769
59.7804	0.0142069	97.3346	0.054825	97.3346	0.0265421	136.229	0.0218549
59.8264	0.0142026	97.4161	0.0549425	97.4161	0.0265494	136.339	0.0218473
59.8718	0.01417	97.4949	0.0547476	97.4949	0.0265101	136.48	0.0218269
59.9148	0.0142114	97.5666	0.0547078	97.5666	0.026487	136.585	0.0218348
59.9808	0.0141946	97.6672	0.0548258	97.6672	0.0265242	136.702	0.021823
60.0288	0.0141881	97.7436	0.0548194	97.7436	0.0265259	136.808	0.0218023
60.0741	0.0141521	97.8223	0.0545015	97.8223	0.0264204	136.918	0.0217939
60.1202	0.0141996	97.9082	0.0546151	97.9082	0.0264586	137.065	0.0217713
60.1671	0.0141561	97.9899	0.0544935	97.9899	0.0263813	137.175	0.0217624
60.2148	0.014164	98.0859	0.0546032	98.0859	0.0264454	137.295	0.0217445
60.2761	0.0141933	98.1578	0.0544696	98.1578	0.0263759	137.406	0.0217319
60.3222	0.0141757	98.2416	0.0543437	98.2416	0.0263429	137.514	0.0217268
60.372	0.014161	98.347	0.0543718	98.347	0.0263792	137.625	0.021737
60.4199	0.0141522	98.422	0.0542324	98.422	0.026311	137.737	0.0217184
60.4643	0.0141586	98.4983	0.0544329	98.4983	0.0263614	137.853	0.0217053
60.5214	0.014139	98.5744	0.0543051	98.5744	0.0263208	137.962	0.0216766
60.5639	0.0141289	98.6516	0.0543752	98.6516	0.0263574	138.102	0.0216639
60.6108	0.0141295	98.7334	0.0543096	98.7334	0.0263164	138.202	0.0216589
60.6584	0.0141042	98.8166	0.0544092	98.8166	0.0263485	138.306	0.0216617
60.7167	0.0141108	98.9253	0.0542478	98.9253	0.0263025	138.422	0.0216638
60.7634	0.0141076	98.9994	0.0541065	98.9994	0.0262502	138.533	0.0216356
60.8083	0.0141391	99.0712	0.0542337	99.0712	0.0262886	138.643	0.0215921
60.864	0.0141231	99.1718	0.0541623	99.1718	0.0262731	138.758	0.0215858
60.905	0.0141194	99.249	0.0541367	99.249	0.02624	138.872	0.0215929
60.9598	0.0141151	99.3288	0.0539058	99.3288	0.0261733	138.993	0.0215961
61.0043	0.0141111	99.4044	0.0540241	99.4044	0.0262133	139.139	0.0215588
61.0519	0.0140989	99.4787	0.0539571	99.4787	0.0261866	139.24	0.0215521
61.1141	0.0140965	99.5831	0.0540229	99.5831	0.0262091	139.355	0.0215363
61.1627	0.0141214	99.6575	0.053842	99.6575	0.0261629	139.471	0.0215422
61.211	0.01405	99.7291	0.053867	99.7291	0.0261629	139.584	0.0215341
61.2592	0.0141081	99.8334	0.0537079	99.8334	0.026091	139.704	0.0215256
61.3069	0.0140878	99.9151	0.0537452	99.9151	0.0260992	139.813	0.0215104
61.3496	0.0141195	99.9965	0.0536715	99.9965	0.0260775	139.95	0.0214889
61.4003	0.0140766	100.075	0.0538226	100.075	0.0261252	140.062	0.0214862
61.4512	0.0140422	100.155	0.0538621	100.155	0.0261485	140.171	0.0214788
61.4939	0.0140646	100.234	0.0536063	100.234	0.0260602	140.305	0.0214611
61.5537	0.0140646	100.311	0.0536473	100.311	0.0260677	140.406	0.0214313
61.5976	0.0140896	100.415	0.0535658	100.415	0.0260409	140.513	0.0214262
61.64	0.0140572	100.491	0.0535382	100.491	0.0260396	140.653	0.0214116
61.6978	0.0140875	100.562	0.0536582	100.562	0.026064	140.762	0.0214227
61.7427	0.0140454	100.658	0.0535333	100.658	0.0260267	140.874	0.0214084
61.7871	0.0140499	100.732	0.053364	100.732	0.0259669	141.015	0.0213787
61.8468	0.0140455	100.816	0.0534557	100.816	0.0259919	141.11	0.0213839
61.8911	0.0140682	100.902	0.0535678	100.902	0.0260231	141.21	0.0213794
61.9379	0.0140278	100.976	0.0532229	100.976	0.0259029	141.324	0.0213671
61.9976	0.01404	101.05	0.0533547	101.05	0.0259699	141.444	0.021345
62.042	0.0140071	101.133	0.0533133	101.133	0.0259284	141.565	0.0213305
62.0872	0.0140205	101.237	0.0532077	101.237	0.0259051	141.677	0.0213098
62.1297	0.014017	101.316	0.0532905	101.316	0.0259244	141.818	0.0213105
62.1938	0.0140338	101.398	0.0534037	101.398	0.0259639	141.923	0.0213019
62.239	0.0139869	101.476	0.0533715	101.476	0.0259479	142.03	0.021278
62.2857	0.0140008	101.552	0.0530762	101.552	0.0258426	142.134	0.0212805
62.3309	0.0140179	101.655	0.0531335	101.655	0.0258737	142.249	0.0212664
62.3879	0.0140449	101.733	0.0531206	101.733	0.0258538	142.405	0.0212479
62.4338	0.0139992	101.805	0.0531727	101.805	0.0258823	142.517	0.021266
62.4763	0.0139557	101.877	0.0530125	101.877	0.0258063	142.617	0.0212323
62.519	0.0140116	101.957	0.0529106	101.957	0.0257854	142.752	0.0212115
62.5853	0.014034	102.04	0.0529872	102.04	0.0257897	142.852	0.0212104
62.633	0.0140202	102.126	0.0530488	102.126	0.0257965	142.952	0.0211873
62.6799	0.0140392	102.229	0.0529926	102.229	0.025817	143.062	0.0212001
62.726	0.0140083	102.301	0.052946	102.301	0.0257798	143.176	0.021192
62.7857	0.0139734	102.375	0.0527695	102.375	0.0257309	143.316	0.0211671
62.8283	0.0139755	102.476	0.0528305	102.476	0.0257381	143.416	0.0211391
62.877	0.0140044	102.552	0.0527771	102.552	0.0257315	143.527	0.021144
62.9249	0.0139948	102.623	0.0526915	102.623	0.0256799	143.668	0.0211243
62.9673	0.0139727	102.719	0.052801	102.719	0.0257152	143.771	0.0211487
63.0286	0.0139427	102.793	0.0526193	102.793	0.0256701	143.884	0.0211292
63.0766	0.0139687	102.874	0.0527297	102.874	0.0257088	144.02	0.0210917
63.121	0.0139695	102.974	0.0525517	102.974	0.0256678	144.121	0.0210786
63.1653	0.0139722	103.045	0.0527252	103.045	0.0257054	144.225	0.0210864
63.2132	0.0139479	103.124	0.0525458	103.124	0.0256239	144.333	0.0210689
63.275	0.0139652	103.2	0.0524636	103.2	0.0255904	144.45	0.0210566
63.3211	0.0139447	103.279	0.0523622	103.279	0.0255745	144.597	0.0210325
63.3663	0.0139471	103.385	0.052405	103.385	0.0255856	144.701	0.0210432
63.409	0.0139985	103.459	0.0524994	103.459	0.0256158	144.812	0.0210239
63.475	0.013963	103.541	0.0524244	103.541	0.0255832	144.925	0.0210252
63.52	0.0139356	103.627	0.0525815	103.627	0.025621	145.029	0.0209956
63.565	0.013913	103.711	0.0523652	103.711	0.0255562	145.164	0.0209839
63.6121	0.0139357	103.791	0.0522421	103.791	0.0255056	145.271	0.0209717
63.6718	0.0139453	103.866	0.0523753	103.866	0.0255702	145.386	0.0209737
63.7159	0.0139396	103.969	0.0521804	103.969	0.0254955	145.527	0.02095
63.761	0.0139227	104.049	0.05224	104.049	0.0254893	145.628	0.0209522
63.8174	0.0139097	104.121	0.0522911	104.121	0.0255135	145.735	0.0209221
63.8575	0.0138909	104.213	0.0522007	104.213	0.0254833	145.848	0.0209127
63.9034	0.0138952	104.287	0.0521184	104.287	0.0254535	145.956	0.020935
63.9655	0.0139239	104.367	0.0522844	104.367	0.0255106	146.098	0.0209241
64.0082	0.0139091	104.448	0.0520638	104.448	0.025458	146.211	0.020911
64.0525	0.0138949	104.525	0.0519999	104.525	0.0254045	146.32	0.0208856
64.1021	0.0139139	104.625	0.0521016	104.625	0.025455	146.461	0.0208559
64.159	0.0139173	104.701	0.0518842	104.701	0.0253614	146.562	0.0208677
64.2057	0.013892	104.776	0.0520511	104.776	0.0254306	146.664	0.0208596
64.2533	0.013882	104.877	0.0519018	104.877	0.0253699	146.811	0.0208459
64.2976	0.0138742	104.951	0.0518107	104.951	0.0253491	146.919	0.0208209
64.3574	0.0138624	105.03	0.0517411	105.03	0.0253262	147.026	0.0208037
64.4026	0.0138664	105.11	0.0519353	105.11	0.0253704	147.168	0.0208212
64.4484	0.0139034	105.188	0.0516868	105.188	0.0252931	147.272	0.0208159
64.4968	0.0138908	105.292	0.0518094	105.292	0.0253415	147.379	0.0208106
64.5446	0.0138557	105.368	0.0517924	105.368	0.025337	147.484	0.020744
64.5898	0.0138708	105.443	0.0518723	105.443	0.0253457	147.59	0.020738
64.6505	0.0138656	105.52	0.0517628	105.52	0.0253251	147.737	0.0207703
64.6985	0.0138637	105.596	0.0514856	105.596	0.0252334	147.846	0.0207505
64.7437	0.0138591	105.697	0.0515305	105.697	0.0252355	147.947	0.0207401
64.7901	0.0138625	105.793	0.0515129	105.793	0.025233	148.087	0.0207296
64.85	0.0138304	105.859	0.0515642	105.859	0.0252451	148.202	0.0207104
64.8927	0.0138544	105.93	0.0514782	105.93	0.025213	148.314	0.0207057
64.9379	0.0138383	106.03	0.0515068	106.03	0.0252227	148.421	0.0207054
64.9856	0.013847	106.102	0.0513669	106.102	0.0251808	148.53	0.0206945
65.0365	0.013859	106.169	0.0514128	106.169	0.0251927	148.64	0.0206584
65.0994	0.0138213	106.267	0.0513169	106.267	0.0251492	148.747	0.0206721
65.1453	0.0138308	106.343	0.0513735	106.343	0.0251779	148.897	0.020674
65.1791	0.0138008	106.421	0.0514744	106.421	0.0252028	149.011	0.0206371
65.2438	0.0138269	106.524	0.0512727	106.524	0.0251186	149.122	0.0206415
65.2888	0.0138414	106.6	0.0508679	106.6	0.0250123	149.234	0.0206107
65.3349	0.0138189	106.675	0.0512057	106.675	0.0251073	149.339	0.0206278
65.3801	0.0137821	106.781	0.0511975	106.781	0.0251084	149.479	0.0206119
65.4397	0.0137732	106.861	0.0511177	106.861	0.0250755	149.586	0.020578
65.4839	0.0138203	106.938	0.0510952	106.938	0.0250679	149.696	0.0205661
65.5265	0.0138542	107.015	0.0511022	107.015	0.0250443	149.811	0.0205598
65.5818	0.0138074	107.091	0.0510748	107.091	0.0250483	149.912	0.0205532
65.6397	0.0138095	107.191	0.051022	107.191	0.0250467	150.058	0.0205629
65.6825	0.0137884	107.266	0.0509773	107.266	0.0250219	150.178	0.0205635
65.7268	0.0137813	107.342	0.0508889	107.342	0.0249772	150.285	0.0205175
65.7865	0.0138184	107.416	0.0509523	107.416	0.0250066	150.397	0.0205094
65.832	0.0138197	107.491	0.0509376	107.491	0.0250069	150.505	0.0205258
65.8774	0.0137746	107.591	0.0508345	107.591	0.0249626	150.649	0.0205013
65.9227	0.0137718	107.687	0.0509159	107.687	0.0249941	150.762	0.0205182
65.9688	0.0137807	107.763	0.0508255	107.763	0.024931	150.866	0.0204595
66.0304	0.0137761	107.845	0.0508292	107.845	0.0249414	150.97	0.0204547
66.0758	0.0137655	107.924	0.0506621	107.924	0.0249018	151.082	0.0204582
66.1168	0.0137573	107.996	0.0506394	107.996	0.0249108	151.192	0.0204718
66.174	0.0137345	108.096	0.0506661	108.096	0.0248923	151.3	0.0204469
66.2317	0.013764	108.176	0.0506868	108.176	0.0249067	151.454	0.020423
66.2816	0.013766	108.255	0.0505462	108.255	0.024859	151.57	0.0203993
66.3304	0.0137787	108.359	0.0504572	108.359	0.0248268	151.676	0.0204175
66.3752	0.0137754	108.435	0.0505098	108.435	0.0248534	151.78	0.0203998
66.4252	0.0137376	108.509	0.0505793	108.509	0.0248708	151.895	0.0203967
66.4732	0.0137699	108.587	0.050476	108.587	0.0248281	152.011	0.0203752
66.5205	0.0137244	108.663	0.0506476	108.663	0.024864	152.117	0.0203674
66.5804	0.0137512	108.763	0.0504576	108.763	0.0247971	152.261	0.0203529
66.6203	0.0137284	108.842	0.0502549	108.842	0.0247409	152.372	0.0203622
66.6602	0.0137393	108.923	0.0504244	108.923	0.0247957	152.478	0.0203454
66.7161	0.0137212	109.002	0.0502646	109.002	0.0247337	152.583	0.0203123
66.7729	0.0137476	109.079	0.0502718	109.079	0.0247485	152.693	0.0203054
66.8171	0.0137118	109.158	0.0504639	109.158	0.0248218	152.845	0.0203132
66.8597	0.0137544	109.238	0.0502693	109.238	0.0247302	152.956	0.0202924
66.9195	0.0137302	109.341	0.050197	109.341	0.0247401	153.065	0.0203035
66.965	0.0137077	109.418	0.0502253	109.418	0.0247256	153.176	0.0202802
67.0092	0.0136875	109.499	0.0501764	109.499	0.0246996	153.289	0.0202567
67.0563	0.0137329	109.599	0.0499953	109.599	0.0246356	153.4	0.0202439
67.1044	0.0137169	109.671	0.050246	109.671	0.0247313	153.509	0.0202397
67.1658	0.0137142	109.742	0.0500017	109.742	0.0246309	153.656	0.0202295
67.2103	0.0137103	109.834	0.0499938	109.834	0.024658	153.769	0.0202272
67.2526	0.0136977	109.906	0.0501008	109.906	0.0246761	153.877	0.0201948
67.3105	0.0137055	109.989	0.050218	109.989	0.0246917	153.986	0.0201829
67.3563	0.0136958	110.089	0.0498387	110.089	0.024595	154.103	0.0201891
67.4007	0.0137047	110.163	0.0497241	110.163	0.0245312	154.24	0.0202022
67.4631	0.0136831	110.246	0.0499268	110.246	0.0246003	154.34	0.0201749
67.5079	0.0136997	110.327	0.0499373	110.327	0.0246167	154.451	0.0201549
67.5511	0.0136823	110.401	0.0497046	110.401	0.02454	154.568	0.0201187
67.5967	0.0136701	110.478	0.0499318	110.478	0.0245978	154.699	0.0201088
67.6583	0.0136944	110.561	0.0499072	110.561	0.024593	154.821	0.0201433
67.7037	0.0136897	110.641	0.049751	110.641	0.0245459	154.925	0.020133
67.7654	0.0136747	110.716	0.0496564	110.716	0.0245057	155.03	0.0201039
67.8098	0.0136604	110.816	0.0496383	110.816	0.024514	155.143	0.0200853
67.8526	0.0136638	110.916	0.0496711	110.916	0.0245041	155.288	0.0200965
67.897	0.0136874	110.991	0.0497297	110.991	0.0245155	155.397	0.0200952
67.9448	0.0136551	111.062	0.0494936	111.062	0.0244292	155.514	0.0200826
68.007	0.013653	111.156	0.0495788	111.156	0.0244675	155.628	0.0200662
68.053	0.0136641	111.227	0.0495247	111.227	0.0244603	155.733	0.0200356
68.0985	0.0136776	111.306	0.0495425	111.306	0.0244472	155.842	0.0200386
68.1584	0.0136548	111.415	0.0494625	111.415	0.0244296	155.949	0.020037
68.2027	0.0136633	111.494	0.0496605	111.494	0.0244888	156.09	0.0200315
68.2479	0.013655	111.568	0.0495222	111.568	0.0244252	156.2	0.0200252
68.308	0.0136348	111.644	0.0495958	111.644	0.0244677	156.313	0.0200078
68.3553	0.0136112	111.719	0.0495233	111.719	0.0244443	156.424	0.0199873
68.3982	0.0136657	111.822	0.0492506	111.822	0.0243625	156.532	0.0199808
68.451	0.013645	111.905	0.0493123	111.905	0.0243555	156.647	0.0199785
68.4935	0.0136542	111.979	0.0494322	111.979	0.0244016	156.76	0.0199887
68.5389	0.0136266	112.072	0.0493165	112.072	0.0243585	156.901	0.0199597
68.6009	0.0136162	112.143	0.0494079	112.143	0.0243761	157.005	0.0199608
68.6497	0.0136272	112.22	0.0493888	112.22	0.0243902	157.122	0.0199184
68.6949	0.0136143	112.325	0.0491723	112.325	0.0243018	157.244	0.0199305
68.7402	0.0136479	112.402	0.0492937	112.402	0.0243377	157.349	0.0199184
68.7889	0.0136322	112.478	0.0491227	112.478	0.0242862	157.486	0.0198861
68.8461	0.0135983	112.554	0.0491612	112.554	0.0243023	157.599	0.019878
68.8888	0.0135897	112.631	0.0489017	112.631	0.0242202	157.708	0.0198986
68.9452	0.013607	112.738	0.048985	112.738	0.0242358	157.818	0.0198911
68.9922	0.0136378	112.819	0.0491639	112.819	0.0243016	157.935	0.0198582
69.0374	0.0136001	112.894	0.0490692	112.894	0.0242806	158.076	0.0198455
69.0818	0.0135871	112.968	0.0490536	112.968	0.0242616	158.176	0.0198519
69.1363	0.0135704	113.049	0.0489884	113.049	0.0242618	158.289	0.0198466
69.179	0.0135875	113.127	0.0490818	113.127	0.0242664	158.434	0.0198165
69.2285	0.0136055	113.209	0.0488629	113.209	0.02418	158.542	0.0198279
69.2777	0.0135885	113.295	0.0486778	113.295	0.0241208	158.649	0.0198139
69.3399	0.013582	113.376	0.0487859	113.376	0.0241531	158.785	0.019783
69.3855	0.0135757	113.472	0.0487998	113.472	0.0241476	158.892	0.0197701
69.4307	0.0136066	113.544	0.0489025	113.544	0.0241997	159.002	0.0197774
69.4734	0.0136125	113.627	0.0486586	113.627	0.0241111	159.11	0.0197835
69.5332	0.0135655	113.728	0.0486901	113.728	0.0241213	159.221	0.0197519
69.581	0.0135453	113.803	0.0485745	113.803	0.0240749	159.337	0.0197421
69.627	0.0135658	113.879	0.0486163	113.879	0.0240788	159.442	0.0197209
69.673	0.0135714	113.98	0.0487255	113.98	0.0241117	159.582	0.0197441
69.7182	0.0135611	114.059	0.0485056	114.059	0.0240454	159.688	0.0197204
69.7781	0.013571	114.139	0.0485126	114.139	0.024051	159.793	0.0196991
69.8269	0.0135779	114.218	0.0484695	114.218	0.0240312	159.943	0.0196717
69.8747	0.0135591	114.296	0.0486811	114.296	0.0240959	160.056	0.0196755
69.9224	0.0135445	114.375	0.0485856	114.375	0.0240759	160.167	0.0197056
69.9669	0.0135359	114.456	0.0484972	114.456	0.0240381	160.275	0.0196747
70.0242	0.0135514	114.557	0.048442	114.557	0.0240141	160.385	0.0196419
70.0712	0.0135499	114.635	0.0484431	114.635	0.0240183	160.498	0.0196338
70.1165	0.0135052	114.718	0.048323	114.718	0.0239704	160.603	0.019641
70.1765	0.0135356	114.815	0.0483084	114.815	0.0239731	160.738	0.0196373
70.2226	0.0135345	114.887	0.0481424	114.887	0.0239186	160.839	0.0196365
70.2678	0.0135416	114.966	0.0482612	114.966	0.0239582	160.949	0.0196184
70.3133	0.0135457	115.044	0.0483747	115.044	0.0239799	161.097	0.0195945
70.3739	0.0135147	115.123	0.0482112	115.123	0.023919	161.202	0.0195817
70.4233	0.0135097	115.223	0.0481449	115.223	0.0238851	161.316	0.0196069
70.4685	0.0135392	115.292	0.0482992	115.292	0.0239652	161.433	0.0196105
70.513	0.0135046	115.368	0.0484009	115.368	0.0239858	161.534	0.0195458
70.5598	0.0135242	115.45	0.0480708	115.45	0.0238818	161.675	0.0195342
70.6263	0.0135007	115.532	0.0478918	115.532	0.0238152	161.788	0.0195658
70.6726	0.0135254	115.628	0.0481188	115.628	0.0238876	161.9	0.019556
70.7165	0.0134981	115.723	0.048252	115.723	0.0239311	162.008	0.0195234
70.7619	0.0135046	115.799	0.0480237	115.799	0.0238352	162.119	0.019503
70.8073	0.0135527	115.877	0.0478227	115.877	0.0237711	162.237	0.0195059
70.8659	0.0135008	115.973	0.0478735	115.973	0.0238012	162.359	0.0195045
70.9086	0.0134848	116.045	0.0481169	116.045	0.023878	162.464	0.0194896
70.9637	0.013521	116.125	0.0478535	116.125	0.0237904	162.574	0.0194793
71.0062	0.0134879	116.226	0.0479396	116.226	0.0238336	162.732	0.0194577
71.049	0.0135072	116.3	0.0479744	116.3	0.0238432	162.838	0.0194591
71.1086	0.0134716	116.376	0.0477684	116.376	0.0237467	162.943	0.0194677
71.1556	0.0134854	116.451	0.0479824	116.451	0.0238131	163.084	0.0194616
71.2035	0.0134701	116.522	0.0476801	116.522	0.0236884	163.19	0.0194328
71.2649	0.0134966	116.622	0.0479926	116.622	0.0238167	163.299	0.0194215
71.3092	0.0134722	116.704	0.0475662	116.704	0.0236937	163.415	0.0193904
71.3572	0.0134885	116.78	0.0476406	116.78	0.023705	163.529	0.0193873
71.4019	0.0134628	116.878	0.0475768	116.878	0.0236762	163.642	0.0194062
71.4465	0.0134865	116.957	0.0476649	116.957	0.0237011	163.751	0.0193972
71.5062	0.0134723	117.031	0.0476329	117.031	0.0236814	163.896	0.0193873
71.5507	0.0134878	117.105	0.0475987	117.105	0.0237052	164.013	0.0193699
71.602	0.0134593	117.192	0.0476373	117.192	0.023689	164.125	0.0193787
71.6516	0.0134678	117.297	0.0474628	117.297	0.0236339	164.229	0.0193511
71.6971	0.0134632	117.368	0.0473229	117.368	0.0235821	164.341	0.0193555
71.7417	0.0134577	117.447	0.0474411	117.447	0.023635	164.454	0.0193337
71.7887	0.0134529	117.53	0.0475679	117.53	0.0236803	164.565	0.019311
71.8513	0.0134774	117.613	0.047419	117.613	0.0236113	164.674	0.0193173
71.8956	0.0134788	117.693	0.0473764	117.693	0.0235918	164.785	0.0193019
71.9426	0.0134036	117.77	0.0471314	117.77	0.0235397	164.926	0.0192913
72.0027	0.0134386	117.871	0.0474028	117.871	0.0235998	165.032	0.0192882
72.0558	0.0134519	117.943	0.0474144	117.943	0.0236056	165.149	0.0192837
72.0983	0.0134329	118.019	0.0472741	118.019	0.0235695	165.296	0.0192786
72.1462	0.0134647	118.124	0.0472098	118.124	0.0235478	165.401	0.0192678
72.1892	0.0134309	118.199	0.0474077	118.199	0.0235892	165.516	0.0192634
72.2356	0.013444	118.271	0.0471625	118.271	0.0235164	165.637	0.0192306
72.3011	0.0134261	118.374	0.0472831	118.374	0.0235694	165.755	0.0192015
72.3469	0.0134493	118.453	0.0470968	118.453	0.0234867	165.862	0.0192066
72.3934	0.0134233	118.533	0.0471226	118.533	0.0234969	165.963	0.0192127
72.4406	0.0134179	118.631	0.0470354	118.631	0.0234817	166.11	0.0192119
72.4862	0.0133931	118.699	0.0471137	118.699	0.0235025	166.215	0.0192098
72.5464	0.0134099	118.773	0.0469885	118.773	0.0234458	166.324	0.0191873
72.5869	0.0134449	118.87	0.04729	118.87	0.0235398	166.436	0.019161
72.6486	0.0134084	118.945	0.0470343	118.945	0.0234477	166.543	0.0191772
72.6964	0.0133946	119.025	0.0468466	119.025	0.0234027	166.693	0.0191689
72.7392	0.0134022	119.097	0.0470629	119.097	0.0234751	166.803	0.0191523
72.7835	0.0134038	119.175	0.0467167	119.175	0.0233499	166.904	0.0191351
72.8433	0.0134187	119.284	0.046864	119.284	0.0233996	167.009	0.0191284
72.8877	0.0134327	119.36	0.0468335	119.36	0.0234043	167.126	0.019133
72.9357	0.0134069	119.438	0.0467834	119.438	0.0233634	167.268	0.0191256
72.9787	0.0133605	119.517	0.0467872	119.517	0.0233408	167.373	0.0190951
73.0275	0.0133567	119.589	0.0468954	119.589	0.0233787	167.479	0.019069
73.0938	0.0133646	119.689	0.0468097	119.689	0.0233631	167.611	0.0190771
73.1363	0.0134157	119.77	0.0468045	119.77	0.0233553	167.742	0.0191095
73.1792	0.0134149	119.845	0.0466487	119.845	0.0233021	167.846	0.0190914
73.2393	0.0133829	119.941	0.0468047	119.941	0.0233844	167.957	0.0190661
73.284	0.0134051	120.035	0.0467638	120.035	0.023348	168.094	0.019036
73.3293	0.0133532	120.107	0.0465232	120.107	0.0232546	168.189	0.0190215
73.3895	0.013375	120.185	0.0468584	120.185	0.0233755	168.294	0.0190402
73.436	0.0134045	120.264	0.0467006	120.264	0.0233169	168.441	0.019043
73.4838	0.0133757	120.34	0.0465597	120.34	0.0232851	168.547	0.0190095
73.5289	0.0133856	120.444	0.0465507	120.444	0.0232777	168.654	0.0190009
73.573	0.0133851	120.52	0.046359	120.52	0.0231952	168.796	0.0190111
73.6301	0.0133547	120.596	0.0464299	120.596	0.0232291	168.9	0.0189901
73.6852	0.0133861	120.697	0.0464871	120.697	0.0232519	169.007	0.0189851
73.7277	0.013328	120.768	0.0463831	120.768	0.0232098	169.112	0.0189717
73.7765	0.013365	120.843	0.0463576	120.843	0.0231761	169.224	0.0189496
73.8277	0.0133484	120.939	0.0464101	120.939	0.023204	169.341	0.0189499
73.8753	0.0133565	121.013	0.0462813	121.013	0.0231734	169.458	0.0189583
73.9205	0.0133418	121.09	0.0464552	121.09	0.0232255	169.604	0.0189475
73.9669	0.0133355	121.19	0.0463676	121.19	0.0231961	169.714	0.0189207
74.0271	0.0133229	121.272	0.046085	121.272	0.0230875	169.826	0.0189053
74.0698	0.0133287	121.352	0.0462021	121.352	0.0231109	169.933	0.0189244
74.1169	0.0133488	121.425	0.0459166	121.425	0.0230197	170.043	0.0188912
74.1667	0.0133201	121.502	0.0462434	121.502	0.0231275	170.191	0.0188922
74.2137	0.0133259	121.588	0.0460996	121.588	0.0231105	170.293	0.0188867
74.2753	0.0133488	121.668	0.0462019	121.668	0.0231208	170.402	0.0188472
74.3181	0.0133366	121.769	0.0459568	121.769	0.0230308	170.555	0.0188502
74.3607	0.0133139	121.845	0.0460776	121.845	0.0230701	170.663	0.0188354
74.4093	0.0133058	121.921	0.0459858	121.921	0.0230269	170.768	0.0188358
74.459	0.0133567	122.021	0.0462635	122.021	0.0231423	170.875	0.0188364
74.5192	0.0133198	122.092	0.0458102	122.092	0.0229605	170.98	0.0188293
74.5638	0.0133196	122.167	0.0459324	122.167	0.0230231	171.126	0.0188088
74.6117	0.0132723	122.272	0.0459228	122.272	0.0230172	171.24	0.0188174
74.6717	0.0133238	122.343	0.0459562	122.343	0.0230476	171.341	0.0188168
74.7165	0.013322	122.415	0.0460586	122.415	0.0230588	171.446	0.0188154
74.7596	0.0132896	122.52	0.0458716	122.52	0.0229806	171.557	0.0187612
74.8154	0.0132644	122.595	0.0458489	122.595	0.0229901	171.703	0.0187555
74.8581	0.0132989	122.671	0.0457545	122.671	0.0229337	171.814	0.0187678
74.9032	0.0133071	122.774	0.0459527	122.774	0.0230161	171.927	0.0187353
74.963	0.0133199	122.849	0.0458989	122.849	0.0230153	172.072	0.0187208
75.0075	0.0132935	122.921	0.0457321	122.921	0.0229405	172.177	0.0187109
75.0553	0.0132856	123.019	0.0456389	123.019	0.0229089	172.284	0.0187102
75.1168	0.0132721	123.091	0.045705	123.091	0.0229259	172.389	0.0187369
75.1613	0.0132978	123.163	0.0455499	123.163	0.0228643	172.504	0.0187189
75.2091	0.0132948	123.264	0.0455988	123.264	0.0228972	172.616	0.0187117
75.2559	0.0132952	123.341	0.0456071	123.341	0.022895	172.723	0.0186711
75.3044	0.0132427	123.421	0.0455517	123.421	0.0228551	172.838	0.0186919
75.3665	0.0132702	123.505	0.0455795	123.505	0.0228759	172.959	0.018665
75.409	0.013287	123.582	0.0455273	123.582	0.0228599	173.075	0.0186837
75.4548	0.0132823	123.657	0.0455272	123.657	0.022861	173.19	0.0186862
75.5019	0.0132503	123.737	0.0455164	123.737	0.0228538	173.337	0.0186338
75.5497	0.0132828	123.837	0.0457497	123.837	0.022938	173.444	0.0186223
75.5968	0.0132404	123.915	0.0454602	123.915	0.0228518	173.552	0.0186541
75.6413	0.0132801	123.987	0.045268	123.987	0.022766	173.687	0.018646
75.7013	0.0132715	124.086	0.0454143	124.086	0.0228311	173.792	0.0186288
75.7459	0.0132653	124.171	0.0454286	124.171	0.0228105	173.909	0.0186022
75.8071	0.0132395	124.255	0.0453921	124.255	0.0227884	174.026	0.018579
75.8371	0.0132681	124.339	0.0453431	124.339	0.0227879	174.137	0.0185794
75.8857	0.0132671	124.414	0.0452873	124.414	0.0227599	174.246	0.0185801
75.9511	0.0132501	124.515	0.0452505	124.515	0.0227409	174.357	0.0185704
75.9983	0.013267	124.595	0.0450545	124.595	0.0226637	174.511	0.018545
76.044	0.0132675	124.672	0.045348	124.672	0.0227747	174.622	0.0185628
76.0888	0.0132334	124.751	0.0452084	124.751	0.0227342	174.731	0.0185583
76.1532	0.0132237	124.831	0.04525	124.831	0.0227459	174.846	0.0185397
76.2015	0.0132584	124.935	0.0452348	124.935	0.0227337	174.953	0.0185265
76.246	0.0132604	125.01	0.0451269	125.01	0.0226954	175.055	0.0185238
76.2888	0.0132705	125.093	0.04518	125.093	0.0227085	175.166	0.0185033
76.337	0.0132173	125.172	0.0451505	125.172	0.0227129	175.313	0.0185257
76.3981	0.0132311	125.246	0.0452623	125.246	0.02272	175.417	0.0185127
76.4409	0.0132324	125.352	0.0450946	125.352	0.0226877	175.528	0.0184825
76.501	0.0132314	125.428	0.0448501	125.428	0.0226177	175.665	0.0184606
76.5484	0.0132277	125.477	0.0449648	125.477	0.0226414	175.79	0.01847
76.5938	0.0132172	125.559	0.0448852	125.559	0.0226019	175.895	0.0184668
76.6408	0.0131982	125.668	0.0450276	125.668	0.0226696	176.016	0.0184513
76.6896	0.0131969	125.744	0.0448235	125.744	0.0225941	176.129	0.0184644
76.7495	0.0132129	125.819	0.044679	125.819	0.022541	176.242	0.0184157
76.7921	0.0132263	125.915	0.0446848	125.915	0.0225297	176.363	0.0184322
76.8376	0.0131909	125.987	0.044819	125.987	0.0225983	176.472	0.0184181
76.883	0.0131912	126.068	0.0448765	126.068	0.0225909	176.578	0.0183991
76.9463	0.0132044	126.168	0.0447624	126.168	0.0225478	176.685	0.0183892
76.9808	0.0132117	126.26	0.0446672	126.26	0.0225233	176.829	0.0183759
77.0298	0.0131974	126.335	0.0448054	126.335	0.0225677	176.944	0.0183534
77.0814	0.0132231	126.406	0.0448193	126.406	0.0225562	177.045	0.0183566
77.1266	0.0131921	126.486	0.0446133	126.486	0.0225015	177.146	0.018371
77.1845	0.0131771	126.57	0.0445357	126.57	0.0224736	177.263	0.0183678
77.2422	0.0131757	126.662	0.0447158	126.662	0.0225189	177.375	0.0183342
77.2854	0.0131585	126.737	0.0446598	126.737	0.0225113	177.492	0.0183379
77.3284	0.0132127	126.817	0.0445292	126.817	0.0224613	177.641	0.0183495
77.3869	0.0131486	126.918	0.0444989	126.918	0.0224293	177.746	0.018339
77.4321	0.0131907	126.995	0.0445766	126.995	0.022485	177.859	0.0183012
77.4781	0.0131928	127.072	0.0445423	127.072	0.0224613	177.963	0.0182957
77.5253	0.0131709	127.17	0.0446099	127.17	0.022443	178.072	0.0182991
77.5703	0.0131927	127.237	0.0444289	127.237	0.0224199	178.23	0.0182883
77.6314	0.0131394	127.306	0.044389	127.306	0.0224239	178.33	0.0182889
77.6782	0.0131643	127.411	0.0443696	127.411	0.0223915	178.435	0.0182718
77.7336	0.0131773	127.506	0.0445225	127.506	0.0224559	178.588	0.0182433
77.779	0.0131846	127.578	0.0444655	127.578	0.0224473	178.701	0.0182635
77.8269	0.0131717	127.66	0.0442881	127.66	0.0223537	178.77	0.0182575
77.8733	0.0131587	127.739	0.0443176	127.739	0.0223666	178.885	0.0182435
77.9198	0.013137	127.819	0.0442975	127.819	0.0223924	179.047	0.0182331
77.9678	0.0131471	127.898	0.0442584	127.898	0.0223582	179.153	0.0181988
78.0258	0.013163	127.975	0.0442589	127.975	0.0223462	179.261	0.0182231
78.0684	0.0131604	128.071	0.0442238	128.071	0.022343	179.369	0.0182137
78.1155	0.0131573	128.143	0.0440858	128.143	0.0222887	179.484	0.0181946
78.179	0.0131204	128.223	0.0442132	128.223	0.0223232	179.605	0.0181877
78.226	0.0131672	128.324	0.0442746	128.324	0.0223502	179.712	0.0181532
78.2741	0.0131549	128.402	0.0442056	128.402	0.0223099	179.853	0.0181857
78.3215	0.0131613	128.478	0.0442519	128.478	0.0223446	179.963	0.018158
78.3678	0.0131404	128.554	0.0438847	128.554	0.0221946	180.071	0.0181908
78.415	0.0131248	128.636	0.0440469	128.636	0.0222668	180.175	0.0181454
78.4649	0.0131327	128.74	0.0442219	128.74	0.0223112	180.285	0.0181317
78.527	0.0131396	128.812	0.0440596	128.812	0.0222646	180.433	0.0181387
78.5717	0.0131133	128.887	0.0440337	128.887	0.0222777	180.537	0.0181262
78.617	0.0131287	128.992	0.0439789	128.992	0.0222479	180.643	0.0181379
78.6773	0.013135	129.067	0.0438605	129.067	0.0222034	180.784	0.0181093
78.723	0.0131292	129.143	0.0438437	129.143	0.0222024	180.892	0.018108
78.7658	0.0131229	129.224	0.0440308	129.224	0.022263	181.005	0.0181065
78.8275	0.0131302	129.301	0.0439709	129.301	0.022232	181.112	0.0180817
78.8729	0.0131275	129.405	0.0438048	129.405	0.022184	181.221	0.0180931
78.9159	0.0131305	129.486	0.0437114	129.486	0.0221449	181.367	0.0180622
78.9615	0.0130806	129.561	0.04376	129.561	0.0221454	181.474	0.0180538
79.0206	0.0130984	129.638	0.0437649	129.638	0.0221739	181.583	0.0180588
79.0634	0.0131065	129.722	0.043724	129.722	0.0221403	181.694	0.0180419
79.1234	0.0131238	129.824	0.0438487	129.824	0.0221528	181.801	0.018036
79.1707	0.0131048	129.898	0.0437153	129.898	0.0221303	181.946	0.018025
79.2137	0.0130914	129.975	0.0434811	129.975	0.0220409	182.056	0.0180108
79.2721	0.0130896	130.075	0.043628	130.075	0.0220921	182.163	0.0179978
79.3176	0.0130941	130.152	0.0435618	130.152	0.0220734	182.28	0.0179978
79.3623	0.0131123	130.228	0.0435481	130.228	0.0220687	182.401	0.0180003
79.4199	0.0131071	130.305	0.0437277	130.305	0.0221241	182.509	0.017968
79.4628	0.0130356	130.382	0.0435336	130.382	0.0220614	182.624	0.0179751
79.5055	0.0131123	130.487	0.0434528	130.487	0.0220296	182.764	0.0179855
79.5652	0.0130908	130.565	0.0436916	130.565	0.0221058	182.865	0.0179711
79.6106	0.0130883	130.644	0.0434262	130.644	0.0220333	182.966	0.0179505
79.6701	0.0130819	130.727	0.0433956	130.727	0.0220351	183.103	0.0179159
79.7025	0.013073	130.802	0.0435229	130.802	0.0220471	183.22	0.0179268
79.7703	0.0130529	130.9	0.0435076	130.9	0.0220473	183.337	0.0179331
79.8147	0.0130449	131.001	0.0433107	131.001	0.0219744	183.448	0.0179407
79.8577	0.0131009	131.068	0.0434657	131.068	0.0220268	183.557	0.0179082
79.9075	0.0130439	131.137	0.0432762	131.137	0.0219605	183.672	0.0178925
79.9557	0.0130625	131.242	0.0432169	131.242	0.0219502	183.785	0.0178775
80.0003	0.0130515	131.322	0.0432527	131.322	0.0219372	183.926	0.0178803
80.0468	0.01307	131.4	0.043387	131.4	0.0219886	184.031	0.0178887
80.1114	0.013067	131.482	0.0432656	131.482	0.0219567	184.137	0.0178977
80.1543	0.0130642	131.558	0.0432764	131.558	0.0219538	184.278	0.0178379
80.2004	0.0130334	131.63	0.0430624	131.63	0.0218769	184.385	0.0178511
80.2482	0.0130638	131.708	0.0431498	131.708	0.0218994	184.489	0.0178386
80.3081	0.013015	131.813	0.0431762	131.813	0.0219176	184.598	0.0178566
80.3544	0.0130684	131.911	0.0430162	131.911	0.0218533	184.699	0.0178322
80.4043	0.0130771	131.978	0.0430759	131.978	0.0218806	184.832	0.0178129
80.4528	0.0130418	132.053	0.0431367	132.053	0.0219074	184.979	0.0178031
80.4975	0.0130562	132.133	0.0431188	132.133	0.0218835	185.087	0.017808
80.5591	0.0130243	132.208	0.0430218	132.208	0.0218493	185.193	0.0178312
80.6017	0.0130092	132.313	0.043056	132.313	0.0218454	185.294	0.0177899
80.6442	0.0130398	132.396	0.0430779	132.396	0.021877	185.402	0.0177841
80.7042	0.0130094	132.472	0.0429449	132.472	0.0218254	185.555	0.017781
80.7455	0.0130245	132.546	0.0429322	132.546	0.0218257	185.661	0.0177563
80.8033	0.013024	132.623	0.0428873	132.623	0.0217898	185.762	0.0177539
80.8526	0.0130179	132.724	0.0430309	132.724	0.0218415	185.872	0.0177668
80.9007	0.0130067	132.801	0.0428247	132.801	0.0217798	185.993	0.0177491
80.9461	0.0130569	132.881	0.042843	132.881	0.0217683	186.138	0.0177352
80.9921	0.0130324	132.979	0.0427815	132.979	0.0217611	186.242	0.0177235
81.0407	0.0130185	133.054	0.042814	133.054	0.0217958	186.354	0.0177498
81.1034	0.0129809	133.14	0.0427983	133.14	0.0217545	186.465	0.0177323
81.1489	0.0129946	133.219	0.0428429	133.219	0.0217627	186.569	0.0177036
81.1957	0.0129908	133.298	0.0426973	133.298	0.0217168	186.716	0.0176828
81.2409	0.0130033	133.379	0.0427101	133.379	0.021729	186.821	0.0176918
81.2855	0.0129946	133.455	0.0425678	133.455	0.0216969	186.93	0.0176901
81.3456	0.0129833	133.555	0.0427084	133.555	0.0217503	187.043	0.0176843
81.3937	0.012996	133.633	0.0426131	133.633	0.0216979	187.143	0.0176611
81.4399	0.0129865	133.713	0.0426415	133.713	0.021709	187.278	0.0176381
81.5002	0.0129892	133.785	0.0424552	133.785	0.0216473	187.379	0.0176482
81.5431	0.0129852	133.863	0.0426247	133.863	0.0217126	187.494	0.0176551
81.5806	0.0130119	133.968	0.042471	133.968	0.0216302	187.646	0.0176423
81.6374	0.012981	134.04	0.0426433	134.04	0.021705	187.753	0.0176232
81.6831	0.0129908	134.117	0.0424663	134.117	0.0216486	187.847	0.0176077
81.7463	0.0129868	134.217	0.0424676	134.217	0.0216392	187.982	0.017626
81.7933	0.0129952	134.292	0.0424746	134.292	0.0216452	188.093	0.0176222
81.8414	0.0130032	134.372	0.0425214	134.372	0.0216555	188.193	0.0176204
81.8866	0.0129756	134.469	0.0426148	134.469	0.0216673	188.331	0.0175885
81.9442	0.0129825	134.536	0.0425939	134.536	0.0216687	188.443	0.0175851
81.9871	0.0129944	134.619	0.0423921	134.619	0.0216119	188.552	0.0175657
82.0343	0.0129805	134.701	0.0422374	134.701	0.0215523	188.657	0.0175772
82.0944	0.0129928	134.78	0.042317	134.78	0.0215785	188.77	0.0175446
82.1388	0.0129265	134.889	0.0423289	134.889	0.0215733	188.915	0.0175521
82.1872	0.0129735	134.969	0.042268	134.969	0.0215507	189.029	0.0175374
82.2329	0.0130011	135.044	0.0423026	135.044	0.0215618	189.15	0.0175479
82.2791	0.0129769	135.14	0.0423034	135.14	0.0215559	189.26	0.0175108
82.3391	0.0129804	135.215	0.0423343	135.215	0.02157	189.361	0.0175366
82.3819	0.0129936	135.295	0.0421526	135.295	0.0215113	189.466	0.0174989
82.4292	0.0129355	135.371	0.0423036	135.371	0.0215588	189.578	0.0174768
82.4892	0.0129468	135.448	0.0420489	135.448	0.0214833	189.719	0.0174935
82.5338	0.0129335	135.545	0.042179	135.545	0.0215164	189.828	0.0174732
82.5837	0.0129871	135.616	0.0421006	135.616	0.0214918	189.942	0.0174793
82.6315	0.0129466	135.7	0.0419649	135.7	0.0214337	190.09	0.0174868
82.6759	0.0129484	135.801	0.0417935	135.801	0.0213929	190.199	0.0174473
82.7306	0.0129326	135.875	0.0420091	135.875	0.0214595	190.31	0.0174425
82.7871	0.0129184	135.956	0.0421424	135.956	0.0214999	190.417	0.0174316
82.8301	0.0129455	136.039	0.0419651	136.039	0.02144	190.518	0.0174577
82.8747	0.012954	136.121	0.0420857	136.121	0.0214767	190.665	0.0174264
82.9347	0.0129196	136.195	0.0417823	136.195	0.0213749	190.776	0.0173976
82.9793	0.0129422	136.271	0.0419733	136.271	0.0214097	190.885	0.0174116
83.029	0.012967	136.372	0.0418209	136.372	0.021389	191	0.0174222
83.0787	0.0129442	136.45	0.041817	136.45	0.0213949	191.113	0.0174226
83.1259	0.0129378	136.537	0.0419134	136.537	0.0214081	191.254	0.0173615
83.1706	0.0129323	136.621	0.0419471	136.621	0.021422	191.363	0.0173828
83.2195	0.0128963	136.692	0.0417073	136.692	0.0213417	191.476	0.0173548
83.2675	0.0129334	136.793	0.0419474	136.793	0.0213935	191.583	0.0173736
83.3156	0.0129318	136.876	0.0418357	136.876	0.0213761	191.692	0.0173672
83.3796	0.0129101	136.955	0.0417282	136.955	0.0213395	191.799	0.0173643
83.4248	0.0129259	137.029	0.0415264	137.029	0.021271	191.911	0.0173351
83.468	0.0129162	137.105	0.0420024	137.105	0.0214379	192.066	0.0173331
83.5263	0.0129177	137.206	0.0417831	137.206	0.0213544	192.174	0.0173426
83.5744	0.0129379	137.284	0.0415936	137.284	0.021277	192.288	0.0173304
83.6207	0.01293	137.36	0.0417262	137.36	0.0213227	192.401	0.0173099
83.6808	0.0129217	137.458	0.0414846	137.458	0.0212516	192.507	0.0172786
83.7238	0.0128989	137.53	0.0417365	137.53	0.0213178	192.652	0.0173052
83.7687	0.012902	137.605	0.0416498	137.605	0.0212875	192.759	0.017305
83.8286	0.0128962	137.705	0.0413888	137.705	0.0212425	192.869	0.017297
83.8713	0.0129075	137.777	0.0415533	137.777	0.0212601	192.984	0.0172684
83.9167	0.0129265	137.859	0.0416147	137.859	0.0212696	193.09	0.0172708
83.961	0.01288	137.94	0.0414767	137.94	0.0212387	193.225	0.0172506
84.0236	0.0128837	138.016	0.0415678	138.016	0.0212633	193.334	0.0172417
84.0666	0.0129056	138.12	0.0414647	138.12	0.0212248	193.44	0.0172611
84.1129	0.0129008	138.192	0.0413488	138.192	0.0212149	193.576	0.0172588
84.1585	0.012884	138.261	0.041366	138.261	0.0212024	193.682	0.0172292
84.2185	0.0128828	138.362	0.0411867	138.362	0.021125	193.787	0.017224
84.2655	0.0128498	138.439	0.0414758	138.439	0.0212423	193.927	0.0172146
84.3154	0.012884	138.519	0.0412223	138.519	0.0211533	194.033	0.0172196
84.3649	0.0128873	138.604	0.0412591	138.604	0.0211347	194.138	0.0171982
84.4094	0.0128711	138.679	0.0413376	138.679	0.0211759	194.278	0.0171937
84.4645	0.0128881	138.779	0.0411675	138.779	0.0211118	194.383	0.0171726
84.5183	0.0128872	138.856	0.0413405	138.856	0.0211739	194.493	0.017204
84.561	0.0129022	138.932	0.0412901	138.932	0.0211601	194.606	0.0172037
84.6082	0.0128904	139.009	0.0411818	139.009	0.021107	194.711	0.0171653
84.6562	0.0128587	139.09	0.0411974	139.09	0.0211197	194.819	0.0171666
84.7153	0.0128562	139.19	0.041436	139.19	0.0212057	194.931	0.0171521
84.7624	0.0129089	139.262	0.0410895	139.262	0.0211015	195.079	0.0171367
84.8106	0.0128465	139.334	0.0413125	139.334	0.0211564	195.194	0.01713
84.858	0.0128824	139.429	0.0411715	139.429	0.0211184	195.309	0.0171439
84.9196	0.0128622	139.529	0.0410622	139.529	0.0210761	195.416	0.0171107
84.9624	0.0128671	139.604	0.0410304	139.604	0.0210399	195.523	0.0170993
85.0055	0.0128598	139.676	0.0411879	139.676	0.0210997	195.673	0.0171234
85.0512	0.0128556	139.77	0.040951	139.77	0.0210244	195.784	0.0171057
85.0957	0.0128467	139.842	0.041023	139.842	0.021049	195.885	0.0171066
85.1556	0.0128597	139.921	0.0408255	139.921	0.0209813	195.991	0.0170742
85.2012	0.0128781	140.03	0.0409293	140.03	0.0210371	196.108	0.0170701
85.2477	0.0128461	140.109	0.0410672	140.109	0.0210558	196.248	0.0170634
85.3102	0.012849	140.187	0.0409597	140.187	0.0210159	196.352	0.0170553
85.3558	0.0128128	140.266	0.0410507	140.266	0.0210533	196.461	0.0170509
85.4016	0.012843	140.347	0.0407123	140.347	0.0209438	196.599	0.0170545
85.4482	0.0128648	140.426	0.040829	140.426	0.0209659	196.706	0.0170206
85.509	0.0128558	140.501	0.0408153	140.501	0.0209693	196.818	0.0170243
85.5516	0.0128403	140.598	0.0407557	140.598	0.0209574	196.927	0.0170418
85.5916	0.0128167	140.673	0.0406394	140.673	0.0208944	197.034	0.0170202
85.6534	0.0128209	140.754	0.0406964	140.754	0.0209241	197.176	0.0170095
85.6963	0.0128545	140.856	0.0407062	140.856	0.020906	197.285	0.0169801
85.7551	0.0128255	140.93	0.0407321	140.93	0.0209239	197.401	0.0169799
85.8013	0.0128371	141.002	0.0406107	141.002	0.0208935	197.515	0.0169984
85.8461	0.012804	141.106	0.0406232	141.106	0.0208977	197.62	0.0169928
85.9034	0.0128026	141.187	0.04063	141.187	0.0208809	197.755	0.0169866
85.9483	0.0128259	141.26	0.0407273	141.26	0.020911	197.856	0.0169649
85.9967	0.012828	141.338	0.0404151	141.338	0.0208252	197.967	0.0169523
86.0448	0.012827	141.419	0.0404525	141.419	0.0208359	198.121	0.0169561
86.0939	0.0128125	141.524	0.0407975	141.524	0.0209309	198.225	0.0169602
86.1406	0.0128035	141.602	0.0403548	141.602	0.020794	198.313	0.0169355
86.1878	0.0128077	141.681	0.0406523	141.681	0.0208946	198.446	0.0169179
86.2479	0.0128088	141.762	0.0404484	141.762	0.0208167	198.586	0.0169339
86.2927	0.0128277	141.836	0.0404058	141.836	0.0207911	198.691	0.0169319
86.341	0.0127996	141.937	0.0404221	141.937	0.0207953	198.792	0.0169161
86.4009	0.0127948	142.013	0.0404984	142.013	0.0208366	198.929	0.016915
86.4453	0.01279	142.088	0.0404611	142.088	0.0208226	199.029	0.0168664
86.4882	0.012796	142.185	0.040371	142.185	0.0207792	199.124	0.0168817
86.5329	0.0128177	142.259	0.0405357	142.259	0.0208457	199.257	0.0168732
86.5844	0.0127714	142.335	0.0404192	142.335	0.0207806	199.384	0.0168929
86.6516	0.0127685	142.411	0.0403109	142.411	0.0207566	199.513	0.0168537
86.6972	0.0127676	142.493	0.0404161	142.493	0.0208002	199.618	0.0168569
86.7417	0.0128062	142.601	0.040186	142.601	0.0207155	199.731	0.0168634
86.7906	0.0127714	142.684	0.0403258	142.684	0.0207745	199.841	0.0168431
86.839	0.0127674	142.76	0.0401095	142.76	0.0207024	199.95	0.0168479
86.8994	0.0127934	142.853	0.0402648	142.853	0.0207366	200.064	0.0168419
86.9426	0.0127477	142.925	0.0401307	142.925	0.0207063	200.181	0.0168495
86.9885	0.0127927	143.004	0.0402229	143.004	0.0207081	200.329	0.0167935
87.0486	0.0127561	143.085	0.0401002	143.085	0.0206738	200.433	0.016803
87.0939	0.0127927	143.16	0.0401887	143.16	0.0207123	200.539	0.0167992
87.1401	0.0127727	143.266	0.0400503	143.266	0.020652	200.646	0.0168234
87.1846	0.0127647	143.35	0.0400704	143.35	0.020672	200.755	0.0167881
87.2276	0.0127637	143.426	0.040195	143.426	0.0207002	200.905	0.0167918
87.2876	0.0127764	143.501	0.0398937	143.501	0.020598	201.013	0.0167734
87.3355	0.0127793	143.58	0.0400225	143.58	0.0206479	201.114	0.0167908
87.3829	0.0127595	143.686	0.0401036	143.686	0.020661	201.224	0.0167587
87.4465	0.0127714	143.76	0.0401718	143.76	0.0206867	201.335	0.0167434
87.4935	0.0127278	143.832	0.0399753	143.832	0.0206334	201.466	0.016728
87.5343	0.0127564	143.93	0.0398228	143.93	0.0205801	201.561	0.0167394
87.5929	0.0127591	144.006	0.040055	144.006	0.0206575	201.676	0.0167366
87.6406	0.0127633	144.086	0.0398762	144.086	0.0205904	201.837	0.0167332
87.6874	0.0127787	144.186	0.0398504	144.186	0.0205805	201.954	0.0167183
87.7363	0.0127481	144.259	0.0399027	144.259	0.0206262	202.05	0.0167118
87.7845	0.0127551	144.333	0.0396635	144.333	0.0204873	202.187	0.0166955
87.8304	0.0127306	144.438	0.0398607	144.438	0.0205775	202.297	0.0167079
87.8799	0.0127731	144.513	0.0398099	144.513	0.0205621	202.406	0.0167053
87.9429	0.0127384	144.588	0.0398373	144.588	0.0205412	202.52	0.0166678
87.9883	0.012761	144.669	0.0396564	144.669	0.0205032	202.633	0.0166641
88.0349	0.0127275	144.744	0.0397866	144.744	0.0205457	202.74	0.0166541
88.0815	0.0127492	144.847	0.0396017	144.847	0.0204768	202.85	0.0166541
88.1408	0.0127505	144.919	0.0397983	144.919	0.0205512	203.001	0.0166467
88.1872	0.0127343	144.988	0.0395773	144.988	0.0204744	203.114	0.0166403
88.2362	0.0127278	145.089	0.0399278	145.089	0.0205829	203.225	0.0166367
88.2879	0.0127061	145.164	0.0395004	145.164	0.020453	203.334	0.0166481
88.3377	0.0127318	145.241	0.039646	145.241	0.0204797	203.446	0.0166372
88.3806	0.0127176	145.338	0.0398903	145.338	0.0205671	203.587	0.0166038
88.4394	0.0127139	145.414	0.0395332	145.414	0.0204482	203.691	0.016596
88.4824	0.0126817	145.492	0.0398019	145.492	0.0205521	203.808	0.0165889
88.5391	0.0126869	145.596	0.0395696	145.596	0.0204648	203.921	0.016591
88.5854	0.0127216	145.677	0.0396056	145.677	0.0204732	204.026	0.0166025
88.6281	0.0127189	145.751	0.0394045	145.751	0.020399	204.131	0.0165891
88.674	0.0127368	145.826	0.0394074	145.826	0.0203939	204.238	0.016563
88.7381	0.0127221	145.906	0.0392524	145.906	0.0203411	204.384	0.0165362
88.7854	0.0126624	146.009	0.0393219	146.009	0.0203721	204.525	0.0165259
88.8283	0.0127013	146.083	0.0395702	146.083	0.0204544	204.627	0.0165679
88.8731	0.0127188	146.16	0.039418	146.16	0.0203856	204.737	0.0165463
88.9382	0.0127132	146.261	0.0393095	146.261	0.0203668	204.851	0.0165325
88.9827	0.0126759	146.337	0.0393725	146.337	0.0203948	204.956	0.0165328
89.0273	0.0127056	146.412	0.0392941	146.412	0.0203341	205.102	0.0165228
89.0751	0.0126938	146.49	0.0394191	146.49	0.020378	205.215	0.0165259
89.1204	0.0127089	146.574	0.0393282	146.574	0.0203634	205.327	0.0165072
89.1666	0.0126876	146.674	0.0394076	146.674	0.0203675	205.436	0.0165037
89.2292	0.0126961	146.749	0.039415	146.749	0.020394	205.543	0.0164827
89.2775	0.0126774	146.825	0.039019	146.825	0.0202545	205.684	0.0164975
89.3218	0.0127072	146.923	0.0392415	146.923	0.0203188	205.793	0.016511
89.3765	0.0126911	147.002	0.0394002	147.002	0.0203602	205.914	0.0165039
89.4213	0.012709	147.086	0.0392097	147.086	0.0203121	206.035	0.0164641
89.471	0.0126771	147.165	0.0392029	147.165	0.0202749	206.142	0.0164516
89.5309	0.0126517	147.242	0.0392252	147.242	0.0203067	206.249	0.0164512
89.5757	0.0126691	147.348	0.0393185	147.348	0.0203478	206.355	0.0164641
89.621	0.0126837	147.424	0.0390012	147.424	0.0202249	206.49	0.0164501
89.6775	0.0126594	147.502	0.0391934	147.502	0.020298	206.598	0.0163849
89.7206	0.0126918	147.581	0.0390835	147.581	0.0202707	206.705	0.0164096
89.7694	0.0126741	147.653	0.0390378	147.653	0.020228	206.811	0.0164243
89.8292	0.0126663	147.754	0.0391051	147.754	0.020266	206.921	0.0164028
89.8696	0.0126323	147.835	0.0389965	147.835	0.0202109	207.061	0.0164034
89.915	0.0126553	147.91	0.039165	147.91	0.0202777	207.171	0.0164141
89.9627	0.0126238	147.985	0.0388238	147.985	0.0201836	207.285	0.0163865
90.0093	0.0126733	148.061	0.0389329	148.061	0.020192	207.426	0.0163678
90.0559	0.0126451	148.136	0.03894	148.136	0.0202123	207.526	0.0163833
90.1075	0.0126311	148.218	0.0389423	148.218	0.0201945	207.636	0.0163969
90.1677	0.0126471	148.328	0.0390932	148.328	0.0202441	207.749	0.0163612
90.2107	0.0126642	148.429	0.0388787	148.429	0.0201732	207.859	0.016341
90.2589	0.0126447	148.504	0.0389544	148.504	0.0201915	207.968	0.016361
90.3192	0.0126629	148.581	0.0389135	148.581	0.0201762	208.082	0.0163579
90.3639	0.0126208	148.655	0.0389666	148.655	0.0202018	208.24	0.0163529
90.4097	0.0126443	148.731	0.0387198	148.731	0.0201208	208.352	0.0162981
90.4698	0.0126382	148.832	0.038762	148.832	0.0201298	208.456	0.0163194
90.5155	0.0126334	148.909	0.0387699	148.909	0.0201365	208.585	0.0163181
90.5603	0.012641	148.981	0.0388515	148.981	0.0201601	208.685	0.0163315
90.6219	0.0126391	149.08	0.0386322	149.08	0.0200932	208.792	0.0163164
90.6699	0.012641	149.161	0.0386467	149.161	0.020088	208.893	0.0163064
90.7145	0.0126057	149.236	0.0384726	149.236	0.0200187	209.02	0.0162589
90.7611	0.012652	149.332	0.0385002	149.332	0.0200244	209.147	0.016281
90.809	0.0126166	149.404	0.0386859	149.404	0.0200934	209.256	0.0162814
90.867	0.0125921	149.486	0.0385968	149.486	0.0200746	209.397	0.0162642
90.9102	0.0126093	149.573	0.0386345	149.573	0.0200688	209.498	0.0162798
90.9552	0.0126005	149.653	0.0386232	149.653	0.0200723	209.606	0.0162368
91.0154	0.0126355	149.753	0.0385814	149.753	0.0200514	209.712	0.0162436
91.0636	0.012618	149.828	0.0387629	149.828	0.0201071	209.822	0.0162624
91.1096	0.0126172	149.909	0.0384693	149.909	0.0200168	209.977	0.0162279
91.1668	0.0125934	149.983	0.0386227	149.983	0.0200792	210.094	0.0162509
91.2098	0.0126175	150.062	0.0384232	150.062	0.0199802	210.201	0.016231
91.2551	0.0126582	150.163	0.038463	150.163	0.0199958	210.343	0.0162192
91.3146	0.0126217	150.234	0.0384125	150.234	0.0199948	210.444	0.0162118
91.3574	0.0126156	150.314	0.0384581	150.314	0.0200138	210.545	0.0162211
91.4003	0.01259	150.415	0.0385163	150.415	0.020025	210.652	0.0162064
91.4467	0.0126216	150.489	0.0384036	150.489	0.019984	210.77	0.016173
91.4966	0.0126241	150.561	0.0384442	150.561	0.0199846	210.92	0.0161482
91.5595	0.0125861	150.659	0.0382701	150.659	0.0199252	211.021	0.0161625
91.6043	0.0125782	150.735	0.03836	150.735	0.0199386	211.121	0.0161803
91.6531	0.0126083	150.814	0.0382132	150.814	0.0198971	211.267	0.0161644
91.7029	0.0125905	150.893	0.0383712	150.893	0.0199612	211.38	0.0161284
91.7487	0.0126041	150.973	0.0383422	150.973	0.0199391	211.485	0.0161567
91.7934	0.0126101	151.077	0.038262	151.077	0.0199356	211.59	0.0161622
91.8579	0.0126119	151.152	0.0383662	151.152	0.0199681	211.691	0.016133
91.9033	0.0125725	151.229	0.0381031	151.229	0.01988	211.832	0.0161273
91.9615	0.0125622	151.333	0.038327	151.333	0.0199343	211.945	0.0161193
92.004	0.0125747	151.412	0.0380983	151.412	0.0198622	212.05	0.0160901
92.0503	0.0125879	151.484	0.0381689	151.484	0.0198952	212.184	0.0161349
92.0992	0.0125814	151.582	0.0381254	151.582	0.0198527	212.284	0.0161029
92.1449	0.0125996	151.654	0.0380766	151.654	0.0198597	212.399	0.0160915
92.199	0.0125552	151.732	0.0381813	151.732	0.0198956	212.519	0.016072
92.2547	0.0126193	151.837	0.0381296	151.837	0.0198535	212.636	0.0160727
92.3016	0.0125784	151.909	0.0379403	151.909	0.019813	212.783	0.0160736
92.346	0.0125772	151.988	0.0380624	151.988	0.0198256	212.887	0.0161031
92.3907	0.0125789	152.069	0.038034	152.069	0.019835	212.994	0.0160602
92.4543	0.0125711	152.148	0.0379961	152.148	0.0198152	213.135	0.016021
92.4991	0.0125784	152.226	0.0380268	152.226	0.0198361	213.236	0.0160255
92.5459	0.0125744	152.309	0.0379187	152.309	0.0197733	213.337	0.0160611
92.5956	0.0125636	152.393	0.0381366	152.393	0.0198617	213.446	0.0160552
92.6556	0.0125835	152.474	0.0380289	152.474	0.0198145	213.563	0.016025
92.7004	0.0125395	152.578	0.0379387	152.578	0.0197797	213.709	0.0160064
92.7487	0.0125661	152.657	0.0379253	152.657	0.0197727	213.82	0.0160219
92.7942	0.0125268	152.733	0.038011	152.733	0.0198061	213.935	0.0160342
92.8404	0.0125634	152.834	0.0378175	152.834	0.0197421	214.046	0.0160184
92.9004	0.0125701	152.915	0.0376899	152.915	0.0196916	214.152	0.0159965
92.9459	0.0125557	152.991	0.0377364	152.991	0.0197066	214.293	0.0159982
92.9915	0.0125568	153.063	0.0378997	153.063	0.0197622	214.401	0.015987
93.0371	0.0125593	153.142	0.0378597	153.142	0.019746	214.502	0.0159961
93.0982	0.012574	153.248	0.0376059	153.248	0.0196795	214.643	0.0160056
93.1301	0.0125691	153.323	0.0377145	153.323	0.0196941	214.753	0.0159536
93.1818	0.012542	153.399	0.0378716	153.399	0.019736	214.862	0.0159375
93.2471	0.0125432	153.48	0.0375436	153.48	0.0196192	214.977	0.0159619
93.2927	0.0125232	153.557	0.0377071	153.557	0.0196915	215.09	0.0159712
93.3389	0.0125022	153.658	0.0376364	153.658	0.0196443	215.231	0.0159467
93.3881	0.0125358	153.73	0.0377102	153.73	0.0196942	215.331	0.0159271
93.4515	0.0125454	153.805	0.0376893	153.805	0.0196915	215.432	0.0159203
93.496	0.0125635	153.91	0.0377008	153.91	0.0196734	215.567	0.0159286
93.5407	0.0125151	153.985	0.0375869	153.985	0.0196365	215.668	0.0159117
93.5906	0.0125429	154.065	0.0376571	154.065	0.0196662	215.779	0.015922
93.6382	0.0125628	154.166	0.0376512	154.166	0.0196626	215.926	0.0158926
93.6829	0.0125162	154.24	0.0375439	154.24	0.0196221	216.03	0.0158724
93.7298	0.0125041	154.312	0.037661	154.312	0.0196839	216.131	0.0158927
93.7935	0.0125246	154.41	0.0376935	154.41	0.0196648	216.272	0.0158785
93.8393	0.0124925	154.486	0.0376186	154.486	0.0196427	216.38	0.0158825
93.8854	0.0124997	154.561	0.0374842	154.561	0.0196017	216.487	0.015854
93.9332	0.0125126	154.636	0.037413	154.636	0.0195702	216.596	0.0158542
93.9792	0.0125161	154.712	0.03758	154.712	0.0196232	216.703	0.0158483
94.0258	0.0125094	154.819	0.0373433	154.819	0.0195619	216.844	0.0158416
94.0888	0.012509	154.917	0.0374858	154.917	0.019596	216.954	0.0158409
94.1348	0.012519	154.988	0.0374583	154.988	0.0195784	217.071	0.0158255
94.1812	0.0124903	155.064	0.0373037	155.064	0.0195429	217.185	0.0158146
94.2415	0.0125249	155.161	0.0373873	155.161	0.0195713	217.295	0.0158232
94.2874	0.012491	155.257	0.0373882	155.257	0.0195595	217.404	0.0158275
94.3345	0.0125104	155.326	0.0375139	155.326	0.0195928	217.511	0.0158278
94.3775	0.0124945	155.403	0.0372439	155.403	0.0195053	217.653	0.015807
94.4367	0.0124945	155.48	0.0371499	155.48	0.0194635	217.762	0.0158063
94.485	0.0125217	155.556	0.0371821	155.556	0.0194954	217.869	0.0157848
94.528	0.0124714	155.656	0.0374085	155.656	0.0195666	218.011	0.0157822
94.586	0.0124745	155.734	0.0372541	155.734	0.0194943	218.126	0.0157995
94.6319	0.0125072	155.817	0.0371274	155.817	0.0194504	218.233	0.0157919
94.6811	0.0125064	155.894	0.0372448	155.894	0.0194905	218.37	0.0157619
94.7285	0.0125003	155.966	0.0371015	155.966	0.0194532	218.481	0.0157519
94.7887	0.0124639	156.062	0.0371269	156.062	0.019439	218.586	0.0157502
94.8334	0.0124814	156.137	0.0372348	156.137	0.0194901	218.691	0.0157788
94.8813	0.0124731	156.22	0.0371239	156.22	0.0194504	218.808	0.0157564
94.9292	0.0124821	156.321	0.0371314	156.321	0.0193993	218.955	0.0157327
94.9757	0.0125123	156.393	0.0370855	156.393	0.0194426	219.056	0.0157328
95.022	0.0124813	156.465	0.0372936	156.465	0.0195054	219.163	0.015727
95.0701	0.0124744	156.569	0.0369455	156.569	0.0193667	219.308	0.0157008
95.1182	0.0124704	156.645	0.0369012	156.645	0.0193663	219.417	0.0157205
95.1646	0.0124707	156.717	0.0370389	156.717	0.0194165	219.525	0.0157022
95.2249	0.0124752	156.825	0.0370922	156.825	0.0194327	219.662	0.0156769
95.2704	0.0124719	156.905	0.0370884	156.905	0.0194283	219.768	0.0156639
95.3316	0.0124106	156.98	0.0371491	156.98	0.0194795	219.869	0.0156833
95.3814	0.0124478	157.073	0.0369505	157.073	0.0193665	219.974	0.0156954
95.4312	0.0124651	157.145	0.0367936	157.145	0.0193317	220.085	0.0156598
95.4809	0.0124635	157.226	0.0370297	157.226	0.0194174	220.226	0.0156524
95.5284	0.0124425	157.327	0.0368502	157.327	0.0193213	220.337	0.0156535
95.5748	0.0124439	157.402	0.0369939	157.402	0.0193754	220.442	0.0156562
95.622	0.0124607	157.482	0.0369514	157.482	0.0193863	220.547	0.0156748
95.6675	0.0124533	157.557	0.0370087	157.557	0.0193843	220.658	0.0156188
95.7294	0.0124582	157.635	0.0367571	157.635	0.0192908	220.798	0.0156112
95.7769	0.0124439	157.719	0.0367781	157.719	0.0193163	220.904	0.0156158
95.8199	0.012445	157.796	0.0366306	157.796	0.0192739	221.021	0.0156394
95.8645	0.0124237	157.9	0.0370104	157.9	0.0193861	221.137	0.0156006
95.9143	0.0124301	157.979	0.036827	157.979	0.0193324	221.241	0.0156037
95.9745	0.0124417	158.055	0.0367191	158.055	0.0192941	221.386	0.0156012
96.0186	0.0124267	158.135	0.0366623	158.135	0.0192664	221.493	0.01558
96.0707	0.012416	158.214	0.0366695	158.214	0.0192668	221.593	0.0156071
96.1202	0.0124155	158.315	0.0367561	158.315	0.0192786	221.728	0.0155835
96.1634	0.0124345	158.39	0.0365665	158.39	0.0192237	221.865	0.015568
96.221	0.0124293	158.467	0.0365623	158.467	0.0192218	221.971	0.0155477
96.2665	0.0124034	158.568	0.0367448	158.568	0.0192942	222.076	0.0155485
96.3179	0.0124359	158.646	0.0367029	158.646	0.0192734	222.187	0.0155665
96.367	0.0124301	158.718	0.0366929	158.718	0.0192699	222.298	0.0155621
96.4142	0.0123944	158.813	0.0365802	158.813	0.0192446	222.402	0.0155482
96.4744	0.012449	158.89	0.0365417	158.89	0.0192136	222.516	0.0155303
96.5193	0.0124076	158.967	0.036453	158.967	0.0191616	222.638	0.0155171
96.5678	0.0124258	159.049	0.0366625	159.049	0.0192673	222.758	0.0155376
96.6164	0.0124028	159.122	0.036631	159.122	0.019233	222.88	0.0155506
96.6632	0.0123954	159.22	0.0364525	159.22	0.0191592	222.992	0.0155188
96.7185	0.0124084	159.321	0.036518	159.321	0.0191917	223.138	0.015507
96.7614	0.0124239	159.396	0.0363086	159.396	0.0191105	223.247	0.0154801
96.8113	0.0124187	159.472	0.0364565	159.472	0.0191575	223.357	0.0155064
96.874	0.0124299	159.571	0.0365224	159.571	0.0191938	223.47	0.0154973
96.9189	0.0124267	159.643	0.0362065	159.643	0.0190971	223.575	0.0154901
96.9664	0.0123985	159.719	0.0364782	159.719	0.0191625	223.72	0.0154716
97.0119	0.0124251	159.82	0.0362896	159.82	0.0191113	223.834	0.0154574
97.0594	0.0124051	159.893	0.0361909	159.893	0.0190791	223.94	0.0154767
97.1086	0.0123818	159.969	0.0362458	159.969	0.0190925	224.045	0.0154758
97.1542	0.0123572	160.074	0.0364698	160.074	0.019162	224.159	0.0154613
97.2173	0.0123889	160.152	0.0364877	160.152	0.0191719	224.304	0.0154556
97.2638	0.012402	160.231	0.0364964	160.231	0.0191607	224.409	0.0154485
97.3096	0.0124259	160.312	0.0363921	160.312	0.0191597	224.51	0.0154443
97.3554	0.0123796	160.384	0.0362293	160.384	0.0190778	224.641	0.0154434
97.4189	0.0123516	160.476	0.0363012	160.476	0.019112	224.741	0.0154118
97.4618	0.0124015	160.566	0.0362159	160.566	0.0190815	224.853	0.0154008
97.5219	0.012383	160.635	0.0362968	160.635	0.0190897	224.994	0.0154064
97.5672	0.0123766	160.711	0.0362597	160.711	0.0190969	225.098	0.0154106
97.6125	0.012353	160.791	0.0361838	160.791	0.0190512	225.211	0.0154122
97.6591	0.0123748	160.873	0.0361955	160.873	0.0190793	225.352	0.0154142
97.7047	0.0123672	160.96	0.0362705	160.96	0.019091	225.458	0.0153647
97.7647	0.0123857	161.05	0.035946	161.05	0.018976	225.565	0.0154091
97.811	0.0123777	161.132	0.0358863	161.132	0.0189406	225.671	0.0153948
97.8537	0.0123862	161.214	0.0359885	161.214	0.0190002	225.785	0.0153873
97.9103	0.0123801	161.301	0.0360752	161.301	0.0190203	225.902	0.0153692
97.9582	0.0123293	161.381	0.0361628	161.381	0.0190458	226.019	0.0153413
98.0131	0.0123223	161.482	0.0359673	161.482	0.0189746	226.141	0.0153437
98.0558	0.0123679	161.557	0.0359648	161.557	0.0189676	226.251	0.0153509
98.102	0.0123657	161.634	0.0362894	161.634	0.0190796	226.362	0.0153525
98.1518	0.0123286	161.732	0.0360975	161.732	0.0190254	226.477	0.0153396
98.2145	0.012334	161.804	0.0361284	161.804	0.0190266	226.625	0.015301
98.2592	0.0123479	161.879	0.0358619	161.879	0.0189181	226.738	0.0153072
98.2996	0.0123366	161.985	0.0358585	161.985	0.0189214	226.853	0.0153302
98.358	0.0123935	162.064	0.0358764	162.064	0.0189483	226.968	0.0153157
98.4063	0.0123516	162.146	0.0359424	162.146	0.0189471	227.082	0.0153032
98.4512	0.012348	162.228	0.0358775	162.228	0.0189396	227.189	0.0152917
98.4957	0.0123263	162.308	0.035851	162.308	0.0189382	227.29	0.0152651
98.5457	0.0123143	162.389	0.0357775	162.389	0.0188893	227.439	0.0152779
98.6105	0.0123467	162.464	0.0356786	162.464	0.0188719	227.557	0.0152948
98.6554	0.0123487	162.565	0.0360102	162.565	0.0189696	227.664	0.0152625
98.7027	0.0123289	162.641	0.0356314	162.641	0.0188583	227.768	0.0152405
98.763	0.0123112	162.716	0.0358115	162.716	0.0189138	227.879	0.0152352
98.8078	0.0123177	162.813	0.0358295	162.813	0.0189035	228	0.015274
98.853	0.0123201	162.907	0.035658	162.907	0.0188408	228.121	0.0152541
98.8985	0.012348	162.979	0.0355891	162.979	0.01883	228.235	0.0152357
98.9608	0.0123057	163.052	0.035651	163.052	0.0188721	228.346	0.0152253
99.0065	0.012325	163.123	0.0355099	163.123	0.0187905	228.496	0.0152245
99.0515	0.0123254	163.205	0.0357355	163.205	0.0188775	228.607	0.0152218
99.0972	0.0123038	163.31	0.0355026	163.31	0.018794	228.714	0.0152483
99.143	0.0123314	163.382	0.0356573	163.382	0.0188369	228.82	0.0151961
99.2049	0.0123253	163.459	0.0356467	163.459	0.018823	228.935	0.015187
99.2505	0.0122905	163.56	0.0357843	163.56	0.0188759	229.083	0.0151647
99.2977	0.0123029	163.638	0.0356638	163.638	0.0188377	229.196	0.0151675
99.3442	0.0123091	163.721	0.0354139	163.721	0.0187567	229.291	0.0152127
99.4048	0.012308	163.803	0.0355341	163.803	0.0187787	229.406	0.0151789
99.448	0.012315	163.878	0.0355623	163.878	0.0188128	229.548	0.0151594
99.4911	0.0122958	163.982	0.0355852	163.982	0.0187929	229.655	0.0151574
99.5516	0.0123007	164.066	0.0354791	164.066	0.0187619	229.756	0.0151551
99.599	0.0123029	164.141	0.0354742	164.141	0.0187772	229.865	0.015159
99.6472	0.0123253	164.213	0.0355956	164.213	0.0188098	229.978	0.0151574
99.7078	0.0123138	164.294	0.0354202	164.294	0.0187677	230.119	0.0151246
99.7529	0.0123075	164.398	0.0354122	164.398	0.0187603	230.224	0.015145
99.7974	0.0122901	164.49	0.0353676	164.49	0.0187292	230.337	0.015126
99.8419	0.0122808	164.559	0.0352782	164.559	0.0186816	230.482	0.015144
99.8875	0.0122662	164.636	0.0354053	164.636	0.0187317	230.582	0.015117
99.946	0.0122875	164.735	0.0352488	164.735	0.0186855	230.683	0.0151102
99.9937	0.0122808	164.811	0.0353169	164.811	0.0186886	230.828	0.0150767
100.052	0.012275	164.889	0.035355	164.889	0.0187183	230.941	0.0150853
[truncated: 3,975 more rows]

## Sheet: Fig.2b
T(K)	chi_c	dchi/dT
1.79952	0.01257	-0.04051
1.7992	0.01245	-0.04117
1.79925	0.01229	-0.04183
1.80179	0.01244	-0.04249
1.82381	0.01253	-0.04315
1.89035	0.0126	-0.04381
1.97226	0.01223	-0.04447
2.07781	0.01245	-0.04513
2.18652	0.01236	-0.04579
2.29573	0.01231	-0.04645
2.43578	0.01251	-0.04711
2.53085	0.0123	-0.04436
2.60958	0.01235	-0.04796
2.68454	0.01217	-0.05519
2.75166	0.01224	-0.05018
2.84471	0.01235	-0.04905
2.90864	0.0122	-0.03966
2.98271	0.01235	-0.04782
3.08928	0.01229	-0.03927
3.16257	0.0121	-0.0403
3.24603	0.01221	-0.03646
3.33094	0.01217	-0.02444
3.40208	0.0121	-0.02355
3.49798	0.01216	-0.02019
3.59668	0.01228	-0.02646
3.66806	0.01207	-0.02363
3.74491	0.01215	-0.01118
3.82602	0.01209	-0.0095
3.90233	0.01223	-0.00897
4.00114	0.01208	-0.000751561
4.09834	0.01222	0.000406571
4.17294	0.01219	0.0018
4.25238	0.01213	0.0046
4.32853	0.01211	0.00412
4.4065	0.01205	0.00169
4.48545	0.01218	0.00727
4.56214	0.01229	0.01093
4.66603	0.01218	0.0161
4.74522	0.01199	0.01313
4.81995	0.01221	0.01222
4.89227	0.01224	0.01151
4.97667	0.01214	0.02714
5.06559	0.01221	0.03309
5.14358	0.01221	0.04217
5.24341	0.01211	0.0487
5.31782	0.01216	0.05473
5.39386	0.01234	0.06266
5.47499	0.01231	0.08168
5.55377	0.0122	0.08968
5.65544	0.0121	0.09491
5.75378	0.01226	0.11219
5.82552	0.01252	0.13063
5.90052	0.01234	0.13533
6.00163	0.01251	0.15344
6.07764	0.0125	0.16763
6.15426	0.01259	0.17252
6.23264	0.01255	0.18458
6.30784	0.01274	0.20243
6.40663	0.01263	0.22832
6.48496	0.01282	0.23671
6.55655	0.01295	0.24179
6.64498	0.01303	0.25279
6.71907	0.01288	0.27668
6.80144	0.01321	0.29271
6.90483	0.01321	0.30971
6.97836	0.0132	0.32916
7.04557	0.01342	0.35893
7.14296	0.0135	0.37455
7.21439	0.01384	0.40308
7.28831	0.01369	0.41412
7.38785	0.01386	0.44012
7.47758	0.01401	0.46459
7.54918	0.01421	0.48648
7.63189	0.01438	0.50628
7.71624	0.01443	0.53601
7.79271	0.01469	0.56079
7.89003	0.01506	0.57764
7.95712	0.01501	0.60884
8.02833	0.01536	0.62408
8.13264	0.01531	0.65432
8.21006	0.01573	0.68217
8.28616	0.01584	0.70317
8.38649	0.01598	0.72701
8.46343	0.01639	0.74372
8.53451	0.01663	0.76769
8.63101	0.01684	0.78691
8.70599	0.01703	0.80335
8.77934	0.01751	0.84008
8.87427	0.01745	0.86498
8.96819	0.01784	0.89195
9.03953	0.01834	0.9097
9.1143	0.01845	0.93363
9.19479	0.01882	0.95541
9.26635	0.0189	0.97174
9.36906	0.01936	0.99373
9.45172	0.01969	1.01845
9.52558	0.01987	1.04914
9.5966	0.02047	1.07343
9.67597	0.02078	1.10279
9.77805	0.02102	1.11824
9.86891	0.02142	1.13189
9.94281	0.02171	1.15778
10.023	0.02214	1.17959
10.0948	0.02248	1.20196
10.1691	0.02282	1.21664
10.2733	0.02327	1.23873
10.3473	0.02384	1.26631
10.4236	0.02418	1.28721
10.5242	0.02449	1.31277
10.6015	0.02491	1.34522
10.6771	0.02519	1.36291
10.748	0.02567	1.38416
10.8254	0.02618	1.40039
10.9326	0.02657	1.42276
11.0063	0.02706	1.43921
11.0803	0.02755	1.45678
11.1601	0.02814	1.47458
11.2385	0.02863	1.50395
11.344	0.02896	1.53136
11.4194	0.02963	1.54628
11.4908	0.02989	1.56269
11.5943	0.03043	1.57506
11.6706	0.03089	1.58972
11.745	0.03148	1.6087
11.8407	0.0319	1.61341
11.9125	0.03249	1.62901
11.9987	0.03297	1.6443
12.079	0.03359	1.6639
12.1504	0.03415	1.68876
12.2501	0.0345	1.71366
12.3442	0.03507	1.73503
12.4154	0.03568	1.75002
12.4923	0.03626	1.76411
12.5692	0.03686	1.78489
12.6489	0.03716	1.80024
12.7484	0.03794	1.81314
12.825	0.03848	1.83241
12.9044	0.03903	1.84924
12.9794	0.03971	1.86731
13.0557	0.04046	1.88181
13.1363	0.04078	1.89429
13.2109	0.04146	1.90222
13.3066	0.042	1.91255
13.3844	0.04282	1.92367
13.4624	0.04322	1.9338
13.5616	0.04388	1.94254
13.6365	0.04458	1.95991
13.7099	0.04521	1.97018
13.8091	0.04578	1.97951
13.8845	0.0463	1.99163
13.9614	0.04707	2.01108
14.0569	0.04759	2.01152
14.1279	0.04823	2.02773
14.2101	0.04887	2.03613
14.3093	0.04944	2.05643
14.3872	0.05034	2.06853
14.4665	0.051	2.07928
14.5418	0.05155	2.09753
14.6156	0.05222	2.10493
14.715	0.05286	2.1204
14.7931	0.05353	2.12984
14.8699	0.05402	2.14145
14.9483	0.05499	2.14111
15.0276	0.05555	2.14811
15.1264	0.0563	2.15082
15.1995	0.057	2.14775
15.2751	0.05762	2.16321
15.3499	0.05841	2.18475
15.4268	0.05884	2.20431
15.501	0.05977	2.22266
15.577	0.06045	2.2401
15.6747	0.06107	2.25552
15.7456	0.06161	2.26442
15.8239	0.06249	2.28379
15.9203	0.06311	2.29892
15.992	0.06376	2.32234
16.0701	0.06465	2.33956
16.1455	0.0655	2.35875
16.2226	0.0663	2.38839
16.3247	0.06701	2.40383
16.4021	0.06776	2.4336
16.4779	0.06847	2.45587
16.5825	0.06926	2.47464
16.6636	0.06998	2.48983
16.7429	0.07075	2.50405
16.8207	0.07165	2.51737
16.9	0.07226	2.52945
16.9811	0.07315	2.5488
17.0569	0.07409	2.56663
17.1624	0.07484	2.58547
17.2445	0.07577	2.60015
17.3191	0.07643	2.61737
17.3962	0.07727	2.63235
17.4811	0.07821	2.64507
17.5629	0.07888	2.66085
17.6415	0.07981	2.67264
17.7422	0.08074	2.69111
17.8175	0.08163	2.6995
17.9007	0.08236	2.71853
17.9811	0.08319	2.74056
18.0503	0.084	2.76431
18.1223	0.08493	2.79774
18.2029	0.08582	2.8255
18.3043	0.08663	2.85461
18.3767	0.08765	2.88964
18.4538	0.08847	2.9278
18.538	0.08941	2.97016
18.6191	0.09027	3.02205
18.693	0.09135	3.08519
18.7681	0.09221	3.14944
18.8729	0.09324	3.20746
18.9517	0.0943	3.26882
19.0223	0.09528	3.30791
19.0959	0.09628	3.312
19.174	0.09728	3.28479
19.2564	0.09853	3.22417
19.3377	0.09957	3.13098
19.4404	0.10076	3.0124
19.52	0.10205	2.87045
19.5981	0.10332	2.71144
19.6751	0.10436	2.52372
19.7472	0.10566	2.32399
19.8483	0.10626	2.11373
19.928	0.10657	1.895
20.0004	0.10699	1.66933
20.1022	0.10709	1.44828
20.1867	0.10734	1.23787
20.2624	0.10758	1.03986
20.3377	0.10788	0.85455
20.4183	0.10804	0.69996
20.519	0.10807	0.57347
20.5966	0.10823	0.47409
20.6765	0.10831	0.40947
20.7519	0.10843	0.36733
20.8282	0.10848	0.32842
20.9341	0.1087	0.29806
21.0135	0.10873	0.26585
21.0887	0.10891	0.23375
21.1677	0.10884	0.20882
21.2538	0.10897	0.18845
21.3621	0.10895	0.1705
21.4391	0.10903	0.15127
21.513	0.10891	0.12695
21.5956	0.10912	0.09902
21.6761	0.10915	0.08035
21.7736	0.10915	0.06148
21.8717	0.10921	0.04627
21.9435	0.10915	0.03065
22.0202	0.10924	0.02615
22.1007	0.10918	0.01993
22.1757	0.1092	0.01563
22.2468	0.10925	0.00242
22.3279	0.10907	-0.00594
22.4371	0.10897	-0.01885
22.5144	0.10914	-0.02621
22.5901	0.10915	-0.0278
22.6644	0.10906	-0.02784
22.7373	0.10906	-0.02834
22.8336	0.10916	-0.03785
22.908	0.10922	-0.03651
22.9858	0.10916	-0.04475
23.0837	0.10899	-0.04539
23.154	0.10902	-0.05368
23.2248	0.10904	-0.06526
23.3015	0.10895	-0.07872
23.3811	0.10905	-0.09619
23.4807	0.10908	-0.10442
23.5578	0.109	-0.11844
23.6377	0.10882	-0.12241
23.7173	0.10895	-0.13328
23.794	0.10875	-0.13897
23.8932	0.10888	-0.14726
23.9682	0.1086	-0.14917
24.0443	0.10866	-0.15731
24.1215	0.10867	-0.15856
24.1959	0.10837	-0.16367
24.2965	0.1085	-0.15921
24.3732	0.10839	-0.1622
24.4468	0.10857	-0.16092
24.5189	0.10824	-0.16827
24.5978	0.10821	-0.16375
24.6807	0.10811	-0.17179
24.7578	0.10835	-0.16463
24.8583	0.1081	-0.16773
24.9325	0.10815	-0.16945
25.0012	0.10806	-0.17145
25.0973	0.1081	-0.17833
25.1727	0.1078	-0.17891
25.2451	0.10786	-0.1775
25.3164	0.10773	-0.16828
25.3942	0.10777	-0.18156
25.4986	0.10757	-0.19182
25.5721	0.10768	-0.1993
25.647	0.10761	-0.1962
25.7234	0.10749	-0.2039
25.8015	0.10734	-0.20481
25.9021	0.10743	-0.20995
25.9748	0.10735	-0.2079
26.0489	0.1074	-0.21292
26.1214	0.10729	-0.21595
26.1956	0.10698	-0.21832
26.2938	0.10696	-0.22205
26.3671	0.10701	-0.22827
26.4377	0.10689	-0.22499
26.534	0.10676	-0.22248
26.6092	0.10673	-0.22857
26.6861	0.10658	-0.23529
26.7816	0.10657	-0.24159
26.8532	0.10658	-0.24488
26.9336	0.10643	-0.23585
27.0386	0.10645	-0.2348
27.1159	0.10625	-0.23927
27.1944	0.10626	-0.2433
27.2772	0.10624	-0.23251
27.355	0.10615	-0.23212
27.4565	0.10593	-0.22888
27.5339	0.10592	-0.23511
27.604	0.10569	-0.24286
27.6992	0.10568	-0.23648
27.7734	0.10576	-0.23092
27.846	0.10552	-0.2372
27.9201	0.10555	-0.23609
27.9928	0.10544	-0.23901
28.093	0.10559	-0.23049
28.1709	0.10533	-0.22519
28.2404	0.10539	-0.22093
28.3375	0.10505	-0.23187
28.4136	0.105	-0.23254
28.4856	0.10521	-0.24813
28.5589	0.10504	-0.25825
28.635	0.10476	-0.25694
28.7377	0.10475	-0.26083
28.8111	0.1047	-0.26863
28.8802	0.10481	-0.2759
28.9806	0.10462	-0.27162
29.0592	0.10453	-0.2796
29.1322	0.10423	-0.27915
29.2079	0.10433	-0.28034
29.2869	0.10406	-0.28881
29.3833	0.10404	-0.28806
29.4574	0.10407	-0.28258
29.5365	0.10403	-0.28653
29.6381	0.10376	-0.29498
29.7111	0.10371	-0.29304
29.7923	0.10365	-0.28505
29.8768	0.10345	-0.28016
29.9594	0.10341	-0.28034
30.0439	0.10354	-0.28713
30.1316	0.10326	-0.29026
30.2177	0.10308	-0.29555
30.2993	0.10317	-0.29927
30.4123	0.10307	-0.29816
30.4962	0.1028	-0.28979
30.5734	0.10291	-0.28625
30.6532	0.10275	-0.28555
30.7385	0.10269	-0.27816
30.8412	0.10247	-0.28529
30.9113	0.10243	-0.28822
30.9838	0.10223	-0.28248
31.0847	0.10226	-0.2842
31.1607	0.10215	-0.28288
31.2349	0.10204	-0.27664
31.338	0.10206	-0.27714
31.4152	0.10204	-0.27242
31.4878	0.10185	-0.26383
31.581	0.10189	-0.26616
31.6533	0.10158	-0.26215
31.7309	0.10155	-0.26379
31.8081	0.10143	-0.26372
31.8824	0.10135	-0.27315
31.9565	0.10142	-0.27221
32.0331	0.10127	-0.27513
32.1286	0.10104	-0.27119
32.2158	0.10126	-0.2657
32.2839	0.10108	-0.26332
32.3599	0.1008	-0.25804
32.4521	0.10083	-0.25387
32.5198	0.10075	-0.24909
32.5876	0.10066	-0.24558
32.6784	0.10047	-0.25257
32.749	0.10051	-0.26034
32.8264	0.10037	-0.25696
32.9048	0.10047	-0.25696
32.9807	0.10034	-0.26294
33.0595	0.10011	-0.26372
33.1307	0.10019	-0.26613
33.2225	0.09996	-0.27559
33.2937	0.10012	-0.27421
33.3692	0.09997	-0.28179
33.4696	0.0997	-0.28702
33.5412	0.0996	-0.29764
33.6169	0.09961	-0.29276
33.7175	0.09951	-0.29665
33.7893	0.09945	-0.2847
33.8626	0.09917	-0.27542
33.9361	0.09912	-0.28107
34.011	0.09906	-0.27432
34.0901	0.09912	-0.27664
34.1737	0.09882	-0.26764
34.2516	0.09878	-0.26307
34.3257	0.09867	-0.26619
34.4235	0.09882	-0.27653
34.4932	0.09859	-0.28803
34.5687	0.09869	-0.29472
34.6807	0.09859	-0.30482
34.7843	0.09831	-0.31668
34.9409	0.09834	-0.32922
35.1493	0.09819	-0.34159
35.3001	0.09811	-0.34012
35.444	0.09796	-0.34737
35.6026	0.09788	-0.35142
35.7083	0.09763	-0.36445
35.7985	0.09739	-0.35837
35.8749	0.0974	-0.35336
35.9373	0.09717	-0.33664
35.9945	0.0972	-0.31572
36.0412	0.09705	-0.30735
36.0935	0.09691	-0.2882
36.1268	0.09697	-0.27031
36.1556	0.09687	-0.2457
36.1795	0.0968	-0.22872
36.199	0.0965	-0.20521
36.219	0.09658	-0.1874
36.2379	0.09658	-0.17759
36.2618	0.09656	-0.16648
36.2792	0.09656	-0.15767
36.2985	0.09636	-0.14325
36.3187	0.0964	-0.1461
36.3426	0.09633	-0.14558
36.3801	0.09639	-0.13853
36.4113	0.0962	-0.12917
36.4445	0.09628	-0.12164
36.4939	0.09625	-0.12876
36.5325	0.09618	-0.13537
36.578	0.09608	-0.13443
36.6294	0.09615	-0.13951
36.6851	0.09615	-0.13722
36.7627	0.09579	-0.15172
36.8234	0.0959	-0.16439
36.8867	0.0959	-0.17805
36.9544	0.09595	-0.18243
37.0279	0.0959	-0.19647
37.1268	0.09577	-0.199
37.2248	0.09563	-0.20503
37.3008	0.09571	-0.21163
37.384	0.0955	-0.21612
37.4653	0.09558	-0.22599
37.5405	0.09529	-0.22763
37.6497	0.09519	-0.23948
37.7382	0.09512	-0.25256
37.815	0.09515	-0.26247
37.9151	0.095	-0.26183
37.9964	0.09508	-0.25836
38.0807	0.09491	-0.26213
38.1651	0.09484	-0.26761
38.249	0.09486	-0.26999
38.328	0.09454	-0.27698
38.411	0.09458	-0.27415
38.516	0.09456	-0.27412
38.6081	0.09429	-0.28636
38.6821	0.09421	-0.29233
38.7642	0.09423	-0.289
38.846	0.09419	-0.29674
38.9287	0.09398	-0.28765
39.0353	0.09392	-0.28388
39.1167	0.09373	-0.28121
39.1964	0.09365	-0.27104
39.2715	0.09362	-0.2777
39.3473	0.09367	-0.27425
39.4448	0.09332	-0.27161
39.5141	0.09337	-0.27158
39.5871	0.09338	-0.26703
39.664	0.0931	-0.26302
39.738	0.09324	-0.26147
39.8366	0.09311	-0.25289
39.9132	0.09299	-0.25247
39.9839	0.09296	-0.25765
40.0572	0.09271	-0.25778
40.1359	0.09273	-0.25698
40.2118	0.09255	-0.24713
40.2865	0.09258	-0.25298
40.3845	0.09261	-0.25143
40.4759	0.09241	-0.24935
40.5471	0.09221	-0.25302
40.6157	0.09241	-0.24573
40.6841	0.09212	-0.24248
40.7661	0.09202	-0.23657
40.8481	0.09205	-0.233
40.9252	0.09195	-0.23397
41.0216	0.09195	-0.22369
41.0958	0.09178	-0.22915
41.1733	0.09175	-0.2303
41.2426	0.09159	-0.22866
41.3118	0.09158	-0.22785
41.4087	0.09155	-0.23454
41.4836	0.09142	-0.23234
41.5614	0.09145	-0.23321
41.6586	0.09127	-0.24009
41.731	0.09126	-0.24494
41.812	0.09137	-0.25026
41.8929	0.09105	-0.25183
41.9656	0.09097	-0.25586
42.0634	0.09085	-0.25215
42.1381	0.09087	-0.25106
42.2142	0.09076	-0.25441
42.2937	0.0906	-0.25454
42.367	0.09067	-0.25407
42.4614	0.09049	-0.25434
42.5352	0.09035	-0.25855
42.6074	0.09027	-0.25622
42.7048	0.0902	-0.24724
42.7787	0.09016	-0.25138
42.854	0.09021	-0.2559
42.9474	0.09017	-0.25988
43.0169	0.08993	-0.25995
43.0907	0.08988	-0.25986
43.188	0.08987	-0.26428
43.2672	0.08967	-0.26163
43.3366	0.08959	-0.26163
43.431	0.08959	-0.26036
43.5088	0.08947	-0.2624
43.5813	0.0893	-0.27037
43.6537	0.08921	-0.27289
43.7231	0.08918	-0.2731
43.8177	0.08908	-0.25936
43.915	0.08903	-0.25863
43.9844	0.08892	-0.25696
44.054	0.08886	-0.24583
44.1514	0.0888	-0.24956
44.2209	0.08882	-0.24371
44.2932	0.08867	-0.24001
44.3904	0.08845	-0.2367
44.4598	0.08845	-0.23535
44.5291	0.08828	-0.23667
44.6262	0.08847	-0.22925
44.7068	0.08824	-0.22607
44.7789	0.08815	-0.22258
44.8511	0.08822	-0.2198
44.9317	0.08792	-0.22532
45.0123	0.08807	-0.22577
45.0934	0.08786	-0.22392
45.191	0.08781	-0.22585
45.2605	0.08778	-0.23233
45.3328	0.08767	-0.23274
45.4355	0.08776	-0.23772
45.5091	0.08762	-0.23021
45.5786	0.08753	-0.23765
45.6801	0.08749	-0.23533
45.7538	0.08722	-0.23053
45.8289	0.08723	-0.23741
45.9083	0.08711	-0.23846
45.9778	0.08702	-0.24069
46.0473	0.08699	-0.23951
46.1305	0.08698	-0.24185
46.2358	0.08691	-0.24544
46.3092	0.08688	-0.24061
46.3814	0.0866	-0.23527
46.4577	0.08677	-0.23782
46.5343	0.08662	-0.23183
46.6344	0.0865	-0.22982
46.7107	0.08634	-0.23046
46.7908	0.08637	-0.23064
46.867	0.08635	-0.23165
46.9392	0.08616	-0.23111
47.0435	0.08609	-0.22876
47.1216	0.08604	-0.22554
47.1937	0.08603	-0.22122
47.2686	0.08577	-0.23002
47.3466	0.08585	-0.22742
47.4203	0.08589	-0.22461
47.4955	0.08568	-0.22645
47.6	0.08567	-0.23182
47.678	0.08561	-0.23581
47.7496	0.08554	-0.23171
47.8217	0.08544	-0.23021
47.8961	0.08538	-0.22657
47.9962	0.0853	-0.22707
48.0892	0.08513	-0.2166
48.1589	0.08507	-0.21539
48.2396	0.08507	-0.21634
48.3172	0.08493	-0.21944
48.3892	0.08486	-0.22907
48.4643	0.08472	-0.23237
48.5451	0.08477	-0.23561
48.6468	0.08476	-0.23574
48.7191	0.08475	-0.23029
48.7926	0.08458	-0.23026
48.89	0.08471	-0.23342
48.9652	0.08463	-0.23571
49.0459	0.08437	-0.23818
49.1194	0.08413	-0.2358
49.1917	0.08403	-0.23477
49.2891	0.08403	-0.23199
49.3584	0.08393	-0.23504
49.4374	0.08392	-0.2341
49.5205	0.084	-0.23648
49.5939	0.08379	-0.22589
49.691	0.08364	-0.22131
49.7675	0.08369	-0.21167
49.841	0.0836	-0.19298
49.9131	0.08357	-0.18737
49.9919	0.08354	-0.19706
50.0721	0.08352	-0.19833
50.1454	0.0834	-0.20244
50.2448	0.08331	-0.20474
50.321	0.08309	-0.20236
50.3983	0.08325	-0.19862
50.4742	0.08315	-0.20293
50.5489	0.08299	-0.20977
50.6457	0.08312	-0.21516
50.7191	0.08293	-0.21659
50.7983	0.08269	-0.2168
50.8718	0.08285	-0.2248
50.9454	0.08267	-0.22288
51.0203	0.08268	-0.22367
51.0964	0.08269	-0.22731
51.2014	0.08251	-0.23835
51.2773	0.0824	-0.2384
51.3494	0.08236	-0.23809
51.4463	0.08222	-0.23266
51.5179	0.08226	-0.2219
51.5966	0.08219	-0.21753
51.6768	0.08189	-0.22595
51.7457	0.08199	-0.22033
51.8451	0.08191	-0.21816
51.9226	0.08179	-0.21371
51.9959	0.08169	-0.2052
52.0705	0.08164	-0.20017
52.1438	0.0816	-0.19357
52.2406	0.08175	-0.19204
52.3126	0.08161	-0.20239
52.382	0.08151	-0.20211
52.479	0.08133	-0.19079
52.5565	0.08135	-0.1998
52.6257	0.08132	-0.20658
52.7184	0.08123	-0.20408
52.7904	0.08118	-0.21071
52.8637	0.08113	-0.21898
52.9606	0.08116	-0.22387
53.0354	0.08095	-0.22752
53.1128	0.08068	-0.22609
53.2093	0.08074	-0.22159
53.2781	0.08093	-0.22056
53.3469	0.08064	-0.22809
53.4215	0.08046	-0.22382
53.4989	0.08062	-0.2193
53.5997	0.0804	-0.22342
53.6743	0.08033	-0.21926
53.7503	0.08033	-0.21232
53.8237	0.08027	-0.20735
53.8927	0.0801	-0.20476
53.9856	0.08016	-0.20742
54.082	0.08004	-0.20072
54.1611	0.07989	-0.19437
54.2366	0.08001	-0.19563
54.3056	0.07992	-0.1989
54.3705	0.07967	-0.19794
54.4674	0.07977	-0.19724
54.5475	0.07974	-0.19549
54.6195	0.07953	-0.18718
54.7138	0.07953	-0.18258
54.7872	0.07957	-0.18108
54.8618	0.07962	-0.18131
54.9589	0.07928	-0.18318
55.0324	0.07926	-0.18933
55.1111	0.07927	-0.18335
55.1874	0.07907	-0.17714
55.268	0.07915	-0.18082
55.3484	0.07913	-0.18528
55.4202	0.07917	-0.18424
55.5125	0.07903	-0.1908
55.5814	0.07902	-0.19684
55.6574	0.0788	-0.20294
55.7377	0.07875	-0.19343
55.8141	0.07869	-0.20763
55.9141	0.07873	-0.21974
55.9933	0.07871	-0.22753
56.0668	0.07862	-0.22425
56.1584	0.07839	-0.21825
56.2278	0.07841	-0.21789
56.3027	0.07833	-0.2183
56.3953	0.07822	-0.22096
56.4645	0.07805	-0.21946
56.5381	0.07822	-0.21536
56.6349	0.07788	-0.21904
56.7108	0.07781	-0.21547
56.7798	0.07776	-0.21325
56.877	0.0781	-0.20675
56.9549	0.07798	-0.20278
57.0267	0.07774	-0.20235
57.101	0.07754	-0.1998
57.1808	0.07748	-0.18819
57.2773	0.07744	-0.18733
57.349	0.07759	-0.19194
57.4263	0.07733	-0.18073
57.5038	0.07743	-0.18042
57.5787	0.07723	-0.19144
57.6671	0.0772	-0.20131
57.7333	0.07709	-0.19219
57.8062	0.0771	-0.18407
57.8999	0.077	-0.18299
57.9692	0.07717	-0.18435
58.0442	0.07692	-0.19595
58.1479	0.07684	-0.2051
58.2255	0.07691	-0.20276
58.2977	0.0769	-0.20574
58.3951	0.0766	-0.19502
58.4689	0.07656	-0.20198
58.5442	0.07653	-0.20384
58.6209	0.07648	-0.21068
58.6908	0.07642	-0.20414
58.7885	0.07645	-0.19994
58.8695	0.07615	-0.19094
58.9505	0.07613	-0.19436
59.0274	0.07611	-0.19244
59.1028	0.07612	-0.17884
59.2008	0.07622	-0.17431
59.2709	0.07589	-0.1793
59.3513	0.07591	-0.1798
59.4499	0.07579	-0.18556
59.5203	0.07596	-0.18886
59.6023	0.07591	-0.17903
59.6813	0.07573	-0.16472
59.7545	0.07556	-0.17049
59.8489	0.07564	-0.17848
59.9194	0.07572	-0.17943
59.9852	0.0754	-0.17646
60.0808	0.07535	-0.17043
60.1795	0.07537	-0.18252
60.2529	0.07516	-0.18039
60.3278	0.07514	-0.19062
60.3981	0.07539	-0.18665
60.4725	0.07537	-0.17772
60.5711	0.07509	-0.17532
60.6446	0.07496	-0.18029
60.7237	0.07503	-0.18246
60.8253	0.07501	-0.17207
60.8959	0.07487	-0.17799
60.9702	0.07465	-0.1797
61.0505	0.07485	-0.18338
61.1324	0.07458	-0.19774
61.2145	0.07461	-0.20143
61.2899	0.07466	-0.19603
61.3933	0.07457	-0.19133
61.4779	0.07446	-0.19575
61.5552	0.07433	-0.20063
61.6497	0.07442	-0.19745
61.7176	0.07425	-0.19192
61.7925	0.07429	-0.18843
61.8687	0.07411	-0.19081
61.9462	0.07396	-0.18526
62.0449	0.07412	-0.18326
62.1179	0.07396	-0.19173
62.1995	0.07383	-0.19178
62.2981	0.07375	-0.19025
62.3657	0.07375	-0.18839
62.4362	0.07374	-0.19312
62.5123	0.0737	-0.18399
62.5941	0.07367	-0.185
62.6968	0.07365	-0.17766
62.77	0.07352	-0.17953
62.8474	0.0736	-0.18997
62.9498	0.07322	-0.18098
63.0226	0.07323	-0.176
63.0999	0.07322	-0.1766
63.1785	0.07321	-0.17625
63.2516	0.07307	-0.18193
63.3499	0.07319	-0.18261
63.4245	0.07301	-0.17584
63.5003	0.07304	-0.1732
63.5802	0.07289	-0.16774
63.659	0.07273	-0.17022
63.7577	0.0729	-0.15658
63.8337	0.07285	-0.16481
63.9127	0.07276	-0.16582
64.0086	0.07275	-0.16119
64.0818	0.07251	-0.16268
64.1551	0.07251	-0.16718
64.2255	0.07262	-0.16723
64.2958	0.07244	-0.16644
64.3973	0.07241	-0.17072
64.4791	0.07223	-0.16692
64.5494	0.07241	-0.16599
64.6451	0.07218	-0.16471
64.7195	0.07224	-0.16834
64.7954	0.07229	-0.17321
64.8938	0.07205	-0.17132
64.9682	0.07202	-0.17105
65.0486	0.0719	-0.17555
65.1265	0.07199	-0.17487
65.1967	0.07172	-0.17734
65.2952	0.07195	-0.17282
65.3744	0.07197	-0.1767
65.4476	0.07171	-0.17116
65.546	0.07152	-0.17393
65.6206	0.07147	-0.17106
65.6965	0.07151	-0.16851
65.7764	0.07161	-0.17494
65.8549	0.0714	-0.17246
65.9535	0.0713	-0.17773
66.0297	0.07129	-0.18074
66.1088	0.07138	-0.18576
66.1837	0.07126	-0.18126
66.264	0.0712	-0.16745
66.3443	0.07113	-0.16408
66.4191	0.0711	-0.16892
66.518	0.07092	-0.17468
66.594	0.07083	-0.1762
66.6724	0.07095	-0.16941
66.7711	0.0708	-0.16523
66.8446	0.07064	-0.17105
66.915	0.07075	-0.16987
67.0106	0.07063	-0.15774
67.085	0.07071	-0.15474
67.1607	0.07061	-0.14754
67.2407	0.07051	-0.14935
67.3155	0.07044	-0.14923
67.4139	0.0704	-0.15617
67.4911	0.07038	-0.15902
67.5616	0.07042	-0.15209
67.635	0.0702	-0.15942
67.7169	0.07027	-0.17152
67.816	0.07033	-0.16984
67.8896	0.07013	-0.16696
67.9685	0.07019	-0.16147
68.0672	0.06995	-0.16284
68.1409	0.06991	-0.16518
68.2202	0.06982	-0.17243
68.2979	0.06991	-0.18163
68.371	0.06991	-0.18473
68.4654	0.06964	-0.17649
68.5613	0.06957	-0.17796
68.636	0.06968	-0.17851
68.7121	0.06973	-0.1717
68.7898	0.06963	-0.17583
68.8603	0.06946	-0.17368
68.9558	0.06943	-0.17512
69.0261	0.06928	-0.18353
69.0995	0.06916	-0.18436
69.2029	0.06921	-0.18268
69.2768	0.06932	-0.17583
69.3549	0.06922	-0.17989
69.4541	0.06907	-0.18527
69.5249	0.06905	-0.18473
69.5996	0.06888	-0.17843
69.6985	0.06885	-0.16588
69.7737	0.06889	-0.16384
69.8473	0.06865	-0.15292
69.921	0.06882	-0.15951
69.996	0.06868	-0.16551
70.0977	0.06867	-0.16716
70.1782	0.06859	-0.16257
70.2488	0.06852	-0.15321
70.3195	0.06844	-0.14761
70.4045	0.0684	-0.14315
70.5122	0.06854	-0.14036
70.5874	0.06836	-0.14234
70.6641	0.06849	-0.14391
70.7635	0.06814	-0.15379
70.8388	0.06817	-0.15032
70.914	0.06813	-0.15031
70.9891	0.06805	-0.15093
71.0657	0.06815	-0.15119
71.1677	0.06812	-0.1543
71.2497	0.06801	-0.15938
71.3234	0.06805	-0.16366
71.416	0.06789	-0.15618
71.4874	0.06776	-0.14929
71.5626	0.0677	-0.14231
71.6379	0.06775	-0.14131
71.7142	0.06772	-0.14798
71.8132	0.06761	-0.15575
71.9093	0.0676	-0.16116
71.987	0.06751	-0.14988
72.0606	0.06745	-0.14161
72.1314	0.06742	-0.14093
72.2111	0.06745	-0.13218
72.3132	0.06753	-0.13237
72.3895	0.0673	-0.13602
72.4719	0.06742	-0.14493
72.5474	0.06712	-0.14042
72.621	0.06704	-0.15011
72.7016	0.06708	-0.15342
72.7863	0.06728	-0.15053
72.8685	0.06715	-0.15482
72.9438	0.06699	-0.15941
73.0458	0.06704	-0.16394
73.1239	0.0669	-0.16811
73.2028	0.06686	-0.16474
73.3046	0.0667	-0.16013
73.3783	0.06688	-0.15994
73.4493	0.06648	-0.16799
73.5413	0.06663	-0.17977
73.6119	0.06669	-0.18693
73.6896	0.06653	-0.17456
73.7888	0.06649	-0.16437
73.8765	0.06643	-0.16175
73.9472	0.0663	-0.15176
74.0264	0.06629	-0.15332
74.1012	0.06644	-0.15044
74.1778	0.06612	-0.14531
74.2768	0.06611	-0.13352
74.3515	0.06601	-0.14597
74.4293	0.06598	-0.15073
74.5071	0.06613	-0.14514
74.5851	0.06609	-0.14008
74.6588	0.06598	-0.14339
74.7365	0.06601	-0.14091
74.8401	0.06578	-0.14503
74.9137	0.06582	-0.14484
74.9842	0.06594	-0.1382
75.0831	0.06584	-0.13996
75.1779	0.06558	-0.14428
75.2488	0.06551	-0.15749
75.3283	0.06558	-0.16782
75.4249	0.06564	-0.16899
75.4989	0.06539	-0.16119
75.5728	0.06548	-0.15382
75.6466	0.06537	-0.14786
75.7261	0.0654	-0.15282
75.8253	0.06529	-0.14699
75.896	0.06533	-0.14421
75.9712	0.06519	-0.13107
76.0735	0.065	-0.12971
76.1448	0.065	-0.13589
76.2187	0.06497	-0.13738
76.3181	0.0651	-0.12728
76.3893	0.06512	-0.12938
76.4674	0.06497	-0.13329
76.5669	0.06485	-0.13303
76.6409	0.06498	-0.13491
76.7203	0.06468	-0.13675
76.8194	0.06492	-0.1336
76.8929	0.06483	-0.13726
76.9686	0.06465	-0.14409
77.0468	0.0646	-0.15525
77.1246	0.06472	-0.15936
77.2198	0.06461	-0.15319
77.2937	0.06438	-0.1492
77.3688	0.0645	-0.14888
77.4651	0.06433	-0.15375
77.5401	0.06434	-0.15268
77.6137	0.06432	-0.15994
77.6872	0.0642	-0.15556
77.7695	0.06424	-0.14938
77.876	0.06406	-0.15163
77.9499	0.06417	-0.15537
78.0252	0.0642	-0.1436
78.1004	0.06403	-0.13344
78.1767	0.064	-0.13021
78.2803	0.06391	-0.12379
78.3554	0.06382	-0.12564
78.4317	0.06382	-0.13253
78.5379	0.06376	-0.13297
78.6088	0.06378	-0.13153
78.6827	0.06367	-0.13011
78.7623	0.0636	-0.13123
78.8333	0.06374	-0.12948
78.9382	0.06373	-0.12738
79.0204	0.06372	-0.12675
79.0956	0.0636	-0.12388
79.192	0.0635	-0.12632
79.2585	0.06329	-0.12946
79.335	0.06335	-0.14085
79.4344	0.06343	-0.14882
79.5056	0.06331	-0.14727
79.5881	0.06336	-0.1521
79.6677	0.06323	-0.15421
79.7417	0.06312	-0.15697
79.8441	0.06316	-0.14875
79.9238	0.06316	-0.14518
80.0023	0.06305	-0.14427
80.0792	0.06304	-0.13892
80.1604	0.06276	-0.14367
80.2457	0.06281	-0.14725
80.3252	0.06292	-0.14227
80.4249	0.0628	-0.13824
80.4918	0.06286	-0.1331
80.5628	0.06261	-0.12236
80.662	0.06278	-0.13422
80.7327	0.06258	-0.13529
80.8037	0.06253	-0.13473
80.903	0.06264	-0.13206
80.9838	0.06255	-0.13004
81.0589	0.06243	-0.13859
81.1553	0.06246	-0.13938
81.2304	0.06247	-0.14149
81.3084	0.06236	-0.14056
81.382	0.06254	-0.14032
81.4573	0.06204	-0.14145
81.5638	0.06215	-0.14317
81.6404	0.06209	-0.14717
81.7182	0.06216	-0.14901
81.8173	0.06206	-0.13934
81.8909	0.06202	-0.13581
81.9702	0.06207	-0.13938
82.0666	0.06185	-0.14177
82.1333	0.06195	-0.14247
82.2071	0.06178	-0.14724
82.2852	0.06191	-0.12219
82.3644	0.06164	-0.13319
82.4664	0.06169	-0.128
82.54	0.06171	-0.12599
82.6154	0.06179	-0.11977
82.7152	0.06166	-0.11699
82.7905	0.06152	-0.11097
82.8644	0.06143	-0.11313
82.9597	0.06136	-0.12066
83.0308	0.06127	-0.12761
83.1059	0.06169	-0.12869
83.1807	0.06128	-0.1302
83.2547	0.06147	-0.1379
83.3498	0.06139	-0.13826
83.4234	0.06134	-0.13169
83.4989	0.06129	-0.12467
83.5986	0.06134	-0.13161
83.7024	0.06101	-0.13665
83.7781	0.06102	-0.14246
83.8549	0.06084	-0.14948
83.9331	0.06106	-0.15492
84.0044	0.06083	-0.13596
84.107	0.06087	-0.13771
84.1868	0.06091	-0.13232
84.2581	0.06098	-0.12425
84.3393	0.06084	-0.12154
84.4248	0.06055	-0.1189
84.5033	0.06063	-0.10647
84.579	0.06062	-0.11277
84.6818	0.06059	-0.11788
84.7603	0.06065	-0.12237
84.8357	0.06072	-0.12849
84.914	0.06058	-0.13558
84.9921	0.06047	-0.13513
85.0702	0.06052	-0.13062
85.1487	0.06035	-0.12827
85.2511	0.06031	-0.12186
85.3325	0.0604	-0.12821
85.4129	0.06021	-0.13139
85.4884	0.06015	-0.13412
85.5654	0.06028	-0.13938
85.6725	0.05994	-0.13562
85.7524	0.06005	-0.12574
85.8237	0.06012	-0.11467
85.915	0.06009	-0.11375
85.9889	0.05989	-0.11007
86.0687	0.06003	-0.10913
86.1486	0.05996	-0.10782
86.2254	0.05989	-0.10345
86.3209	0.05983	-0.11301
86.4007	0.05972	-0.11853
86.482	0.05979	-0.11657
86.559	0.05978	-0.12162
86.634	0.05987	-0.12593
86.7331	0.05967	-0.12336
86.8139	0.0596	-0.12276
86.8935	0.05963	-0.13466
86.9685	0.05961	-0.13352
87.0419	0.05952	-0.13231
87.1413	0.0593	-0.1317
87.2379	0.05937	-0.13359
87.3131	0.05934	-0.13649
87.3841	0.05945	-0.14346
87.4748	0.05929	-0.14491
87.5515	0.05931	-0.13516
87.6219	0.05921	-0.1317
87.7179	0.05904	-0.13711
87.7931	0.05911	-0.13161
87.8666	0.0591	-0.12823
87.9659	0.05908	-0.11981
88.0457	0.059	-0.12257
88.1267	0.05901	-0.12712
88.2007	0.05877	-0.12449
88.2831	0.05882	-0.1191
88.3654	0.05889	-0.11474
88.4391	0.05886	-0.11361
88.5414	0.05864	-0.12076
88.621	0.05878	-0.11612
88.6949	0.05866	-0.11732
88.7713	0.05878	-0.11869
88.8562	0.05868	-0.11464
88.9384	0.0585	-0.11863
89.0179	0.05862	-0.11241
89.1174	0.0585	-0.12373
89.1844	0.05855	-0.12187
89.2584	0.05838	-0.12274
89.3397	0.0582	-0.1222
89.4196	0.05856	-0.13177
89.5194	0.0583	-0.1299
89.5938	0.05822	-0.12935
89.6693	0.05829	-0.12282
89.7661	0.0581	-0.11415
89.8371	0.05825	-0.11355
89.9138	0.05801	-0.11662
90.018	0.05821	-0.11655
90.0981	0.058	-0.10342
90.1749	0.05798	-0.09935
90.2517	0.05789	-0.11817
90.3317	0.05794	-0.11262
90.4359	0.05795	-0.11383
90.5172	0.05789	-0.11017
90.5984	0.05796	-0.10578
90.6698	0.0579	-0.10414
90.7454	0.05761	-0.10616
90.8521	0.05772	-0.11073
90.9233	0.0579	-0.11716
90.9975	0.0578	-0.12353
91.0757	0.05739	-0.12158
91.1467	0.0575	-0.12852
91.2491	0.05753	-0.12899
91.3287	0.05765	-0.12932
91.4046	0.05753	-0.1319
91.486	0.0576	-0.13309
91.5644	0.0573	-0.12237
91.6685	0.0574	-0.12883
91.7467	0.05708	-0.13189
91.8237	0.0572	-0.13176
91.902	0.05734	-0.11676
91.9732	0.05716	-0.12667
92.076	0.05719	-0.13021
92.1587	0.05711	-0.12997
92.2301	0.05704	-0.12336
92.3011	0.0569	-0.11795
92.3807	0.05716	-0.10957
92.4833	0.05698	-0.11844
92.5602	0.05688	-0.11708
92.6429	0.05668	-0.12611
92.7426	0.05702	-0.13562
92.8137	0.05679	-0.12726
92.8936	0.05677	-0.12508
92.9721	0.05676	-0.12829
93.0535	0.0567	-0.1241
93.1348	0.0567	-0.12404
93.2129	0.05662	-0.11954
93.3167	0.05644	-0.10782
93.3911	0.05649	-0.1073
93.4668	0.05649	-0.10924
93.5668	0.0563	-0.11519
93.6439	0.05648	-0.10355
93.7151	0.05644	-0.1067
93.809	0.05621	-0.10553
93.8889	0.05638	-0.10748
93.9633	0.05628	-0.10296
94.0347	0.05646	-0.10076
94.1092	0.05631	-0.10055
94.2124	0.05615	-0.10213
94.2925	0.05612	-0.10478
94.3756	0.05617	-0.10349
94.4614	0.05617	-0.11296
94.5426	0.05597	-0.11892
94.6196	0.05603	-0.11544
94.6984	0.05588	-0.12478
94.7789	0.05602	-0.12135
94.8572	0.05589	-0.11903
94.9569	0.05585	-0.1186
95.024	0.05593	-0.11709
95.1005	0.0558	-0.11711
95.2084	0.05582	-0.11293
95.284	0.05571	-0.10429
95.3578	0.05554	-0.09904
95.4329	0.05571	-0.10483
95.5112	0.05559	-0.10388
95.6108	0.05564	-0.10913
95.7058	0.05565	-0.11242
95.7768	0.05534	-0.10914
95.8452	0.05542	-0.11367
95.9367	0.05547	-0.1103
96.0341	0.05555	-0.10748
96.1099	0.05554	-0.10993
96.187	0.0554	-0.1103
96.2627	0.05526	-0.11494
96.3484	0.0553	-0.1131
96.4343	0.05523	-0.11725
96.5058	0.05507	-0.11648
96.6012	0.05527	-0.10727
96.6727	0.05507	-0.11704
96.7545	0.05509	-0.12242
96.8545	0.05513	-0.11763
96.9231	0.05492	-0.10722
97.0061	0.055	-0.1072
97.0916	0.05502	-0.10461
97.1658	0.05493	-0.10983
97.2588	0.05484	-0.10574
97.3345	0.05482	-0.10737
97.4162	0.05494	-0.11849
97.495	0.05475	-0.11616
97.5666	0.05471	-0.12519
97.6672	0.05483	-0.1216
97.7436	0.05482	-0.11851
97.8223	0.0545	-0.11894
97.9082	0.05462	-0.11609
97.9899	0.05449	-0.10546
98.0859	0.0546	-0.10306
98.1578	0.05447	-0.10757
98.2416	0.05434	-0.10458
98.347	0.05437	-0.09678
98.422	0.05423	-0.09564
98.4983	0.05443	-0.10329
98.5744	0.05431	-0.09743
98.6517	0.05438	-0.09131
98.7334	0.05431	-0.09334
98.8166	0.05441	-0.09569
98.9253	0.05425	-0.09934
98.9994	0.05411	-0.10199
99.0712	0.05423	-0.10548
99.1718	0.05416	-0.11471
99.249	0.05414	-0.11368
99.3289	0.05391	-0.11508
99.4044	0.05402	-0.11641
99.4788	0.05396	-0.11843
99.5831	0.05402	-0.11793
99.6576	0.05384	-0.1182
99.7291	0.05387	-0.10584
99.8334	0.05371	-0.10285
99.9151	0.05375	-0.11028
99.9965	0.05367	-0.10512
100.075	0.05382	-0.09538
100.155	0.05386	-0.09854
100.234	0.05361	-0.10297
100.311	0.05365	-0.10149
100.415	0.05357	-0.10445
100.491	0.05354	-0.09794
100.562	0.05366	-0.09196
100.658	0.05353	-0.08435
100.732	0.05336	-0.09407
100.816	0.05346	-0.09715
100.902	0.05357	-0.10157
100.976	0.05322	-0.09473
101.05	0.05335	-0.09003
101.133	0.05331	-0.09761
101.237	0.05321	-0.09732
101.316	0.05329	-0.09546
101.398	0.0534	-0.09504
101.476	0.05337	-0.08885
101.552	0.05308	-0.09266
101.655	0.05313	-0.09848
101.733	0.05312	-0.10014
101.805	0.05317	-0.09746
101.877	0.05301	-0.10228
101.957	0.05291	-0.10688
102.04	0.05299	-0.10579
102.126	0.05305	-0.1144
102.229	0.05299	-0.10941
102.301	0.05295	-0.10436
102.375	0.05277	-0.10062
102.476	0.05283	-0.11068
102.552	0.05278	-0.11345
102.623	0.05269	-0.10992
102.719	0.0528	-0.10456
102.793	0.05262	-0.09691
102.874	0.05273	-0.101
102.974	0.05255	-0.10445
103.045	0.05273	-0.09656
103.124	0.05255	-0.09646
103.2	0.05246	-0.09267
103.279	0.05236	-0.09187
103.385	0.0524	-0.09005
103.459	0.0525	-0.09145
103.541	0.05242	-0.08718
103.627	0.05258	-0.08536
103.711	0.05237	-0.09136
103.791	0.05224	-0.08563
103.866	0.05238	-0.09432
103.969	0.05218	-0.08554
104.049	0.05224	-0.08825
104.121	0.05229	-0.09578
104.213	0.0522	-0.10808
104.287	0.05212	-0.10789
104.367	0.05228	-0.11173
104.448	0.05206	-0.11056
104.525	0.052	-0.10045
104.625	0.0521	-0.0936
104.701	0.05188	-0.0948
104.776	0.05205	-0.09941
104.877	0.0519	-0.10733
104.951	0.05181	-0.1106
105.03	0.05174	-0.10645
105.11	0.05194	-0.10695
105.189	0.05169	-0.10702
105.292	0.05181	-0.10281
105.368	0.05179	-0.10293
105.443	0.05187	-0.10721
105.52	0.05176	-0.10174
105.596	0.05149	-0.09896
105.697	0.05153	-0.09525
105.793	0.05151	-0.11175
105.859	0.05156	-0.11422
105.93	0.05148	-0.11768
106.03	0.05151	-0.1134
106.102	0.05137	-0.11793
106.169	0.05141	-0.11419
106.267	0.05132	-0.10943
106.343	0.05137	-0.10028
106.421	0.05147	-0.09442
106.524	0.05127	-0.10152
106.6	0.05087	-0.10153
106.675	0.05121	-0.10055
106.781	0.0512	-0.09913
106.861	0.05112	-0.09524
106.938	0.0511	-0.09147
107.015	0.0511	-0.09108
107.091	0.05107	-0.09328
107.191	0.05102	-0.09766
107.266	0.05098	-0.09558
107.342	0.05089	-0.08518
107.416	0.05095	-0.08646
107.491	0.05094	-0.10674
107.591	0.05083	-0.10786
107.687	0.05092	-0.10363
107.763	0.05083	-0.10473
107.845	0.05083	-0.09713
107.924	0.05066	-0.0952
107.996	0.05064	-0.1002
108.096	0.05067	-0.09723
108.176	0.05069	-0.10041
108.255	0.05055	-0.10436
108.359	0.05046	-0.095
108.435	0.05051	-0.0923
108.509	0.05058	-0.09449
108.587	0.05048	-0.08921
108.663	0.05065	-0.08719
108.763	0.05046	-0.08978
108.842	0.05025	-0.08619
108.923	0.05042	-0.09197
109.002	0.05026	-0.09424
109.079	0.05027	-0.08841
109.158	0.05046	-0.0817
109.238	0.05027	-0.09329
109.341	0.0502	-0.10467
109.418	0.05023	-0.10132
109.499	0.05018	-0.09952
109.599	0.05	-0.09732
109.671	0.05025	-0.09049
109.742	0.05	-0.09169
109.834	0.04999	-0.09021
109.906	0.0501	-0.09709
109.989	0.05022	-0.10188
110.089	0.04984	-0.09402
110.163	0.04972	-0.08929
110.246	0.04993	-0.09533
110.327	0.04994	-0.09369
110.401	0.0497	-0.09383
110.478	0.04993	-0.09876
110.561	0.04991	-0.09376
110.641	0.04975	-0.08845
110.716	0.04966	-0.08778
110.816	0.04964	-0.0773
110.916	0.04967	-0.06242
110.991	0.04973	-0.07307
111.062	0.04949	-0.08396
111.156	0.04958	-0.07904
111.227	0.04952	-0.07637
111.306	0.04954	-0.07792
111.415	0.04946	-0.06874
111.494	0.04966	-0.06736
111.568	0.04952	-0.06502
111.644	0.0496	-0.07213
111.719	0.04952	-0.07627
111.822	0.04925	-0.08765
111.905	0.04931	-0.08978
111.979	0.04943	-0.09217
112.072	0.04932	-0.09324
112.143	0.04941	-0.09531
112.22	0.04939	-0.09731
112.325	0.04917	-0.09682
112.402	0.04929	-0.09479
112.478	0.04912	-0.10337
112.554	0.04916	-0.10069
112.631	0.0489	-0.09738
112.738	0.04898	-0.09922
112.819	0.04916	-0.10687
112.894	0.04907	-0.10511
112.968	0.04905	-0.11028
113.049	0.04899	-0.10655
113.127	0.04908	-0.09592
113.209	0.04886	-0.10142
113.295	0.04868	-0.09839
113.376	0.04879	-0.10167
113.472	0.0488	-0.09179
113.544	0.0489	-0.09563
113.627	0.04866	-0.09803
113.728	0.04869	-0.09259
113.803	0.04857	-0.08843
113.879	0.04862	-0.08734
113.98	0.04873	-0.08679
114.059	0.04851	-0.08605
114.139	0.04851	-0.08646
114.218	0.04847	-0.08811
114.296	0.04868	-0.09034
114.375	0.04859	-0.09231
114.456	0.0485	-0.08058
114.557	0.04844	-0.07322
114.635	0.04844	-0.07697
114.718	0.04832	-0.09077
114.815	0.04831	-0.09052
114.887	0.04814	-0.0778
114.966	0.04826	-0.08248
115.044	0.04837	-0.09314
115.123	0.04821	-0.10082
115.223	0.04814	-0.08644
115.292	0.0483	-0.08491
115.368	0.0484	-0.08082
115.45	0.04807	-0.0755
115.532	0.04789	-0.07669
115.628	0.04812	-0.07173
115.723	0.04825	-0.07847
115.799	0.04802	-0.07728
115.877	0.04782	-0.08764
115.973	0.04787	-0.08694
116.045	0.04812	-0.09326
116.125	0.04785	-0.09633
116.226	0.04794	-0.09176
116.3	0.04797	-0.08125
116.376	0.04777	-0.08079
116.451	0.04798	-0.09384
116.522	0.04768	-0.1006
116.622	0.04799	-0.09319
116.704	0.04757	-0.08757
116.78	0.04764	-0.09529
116.878	0.04758	-0.10081
116.957	0.04766	-0.10334
117.031	0.04763	-0.10258
117.105	0.0476	-0.09558
117.192	0.04764	-0.09062
117.296	0.04746	-0.09475
117.368	0.04732	-0.07874
117.447	0.04744	-0.08415
117.53	0.04757	-0.06831
117.613	0.04742	-0.07653
117.693	0.04738	-0.07839
117.77	0.04713	-0.08459
117.871	0.0474	-0.08135
117.943	0.04741	-0.08245
118.019	0.04727	-0.07003
118.124	0.04721	-0.06512
118.199	0.04741	-0.07335
118.271	0.04716	-0.07648
118.374	0.04728	-0.08744
118.453	0.0471	-0.08361
118.533	0.04712	-0.08488
118.631	0.04704	-0.08773
118.699	0.04711	-0.09908
118.773	0.04699	-0.09226
118.87	0.04729	-0.08637
118.945	0.04703	-0.08455
119.025	0.04685	-0.09012
119.097	0.04706	-0.078
119.175	0.04672	-0.07618
119.284	0.04686	-0.07717
119.36	0.04683	-0.06967
119.438	0.04678	-0.06651
119.517	0.04679	-0.07136
119.589	0.0469	-0.07109
119.689	0.04681	-0.08205
119.77	0.0468	-0.07385
119.845	0.04665	-0.07133
119.941	0.0468	-0.07935
120.035	0.04676	-0.07671
120.107	0.04652	-0.08467
120.185	0.04686	-0.09001
120.264	0.0467	-0.08717
120.34	0.04656	-0.08865
120.444	0.04655	-0.09988
120.52	0.04636	-0.0985
120.596	0.04643	-0.1099
120.697	0.04649	-0.10441
120.768	0.04638	-0.10958
120.843	0.04636	-0.10121
120.939	0.04641	-0.1023
121.013	0.04628	-0.106
121.09	0.04646	-0.09646
121.19	0.04637	-0.07905
121.272	0.04609	-0.08487
121.352	0.0462	-0.08299
121.425	0.04592	-0.08764
121.502	0.04624	-0.0859
121.588	0.0461	-0.07542
121.668	0.0462	-0.07557
121.769	0.04596	-0.07571
121.845	0.04608	-0.07526
121.921	0.04599	-0.06979
122.021	0.04626	-0.0573
122.092	0.04581	-0.05336
122.167	0.04593	-0.06343
122.272	0.04592	-0.06364
122.343	0.04596	-0.08112
122.415	0.04606	-0.08028
122.52	0.04587	-0.08296
122.595	0.04585	-0.08126
122.671	0.04575	-0.08683
122.774	0.04595	-0.08753
122.849	0.0459	-0.09013
122.921	0.04573	-0.07871
123.019	0.04564	-0.07513
123.091	0.0457	-0.07769
123.163	0.04555	-0.08665
123.264	0.0456	-0.08538
123.341	0.04561	-0.07666
123.421	0.04555	-0.07531
123.505	0.04558	-0.07504
123.582	0.04553	-0.07925
123.657	0.04553	-0.07408
123.737	0.04552	-0.07652
123.837	0.04575	-0.07096
123.915	0.04546	-0.07378
123.987	0.04527	-0.07013
124.085	0.04541	-0.07225
124.171	0.04543	-0.07531
124.255	0.04539	-0.07386
124.339	0.04534	-0.07437
124.414	0.04529	-0.06737
124.515	0.04525	-0.06834
124.595	0.04505	-0.07759
124.672	0.04535	-0.07982
124.751	0.04521	-0.07249
124.831	0.04525	-0.06885
124.935	0.04523	-0.08054
125.01	0.04513	-0.08971
125.093	0.04518	-0.09498
125.172	0.04515	-0.09331
125.246	0.04526	-0.08914
125.352	0.04509	-0.09027
125.428	0.04485	-0.09482
125.477	0.04496	-0.10016
125.559	0.04489	-0.0906
125.668	0.04503	-0.09368
125.744	0.04482	-0.09562
125.819	0.04468	-0.08788
125.915	0.04468	-0.08521
125.987	0.04482	-0.08359
126.068	0.04488	-0.08187
126.168	0.04476	-0.0692
126.26	0.04467	-0.06272
126.335	0.04481	-0.06225
126.406	0.04482	-0.06305
126.486	0.04461	-0.06689
126.57	0.04454	-0.06304
126.662	0.04472	-0.05942
126.737	0.04466	-0.06346
126.817	0.04453	-0.07366
126.918	0.0445	-0.07494
126.995	0.04458	-0.07237
127.072	0.04454	-0.0742
127.17	0.04461	-0.07825
127.237	0.04443	-0.07579
127.306	0.04439	-0.076
127.411	0.04437	-0.07727
127.506	0.04452	-0.07788
127.578	0.04447	-0.0721
127.66	0.04429	-0.06485
127.739	0.04432	-0.07695
127.819	0.0443	-0.08109
127.898	0.04426	-0.07265
127.975	0.04426	-0.07099
128.071	0.04422	-0.06534
128.143	0.04409	-0.06777
128.223	0.04421	-0.07503
128.324	0.04427	-0.08169
128.402	0.04421	-0.07155
128.478	0.04425	-0.06444
128.554	0.04388	-0.07016
128.636	0.04405	-0.0764
128.74	0.04422	-0.07906
128.812	0.04406	-0.08107
128.887	0.04403	-0.08271
128.992	0.04398	-0.07861
129.067	0.04386	-0.0847
129.143	0.04384	-0.09314
129.224	0.04403	-0.08973
129.301	0.04397	-0.08952
129.405	0.0438	-0.08512
129.486	0.04371	-0.08706
129.561	0.04376	-0.08899
129.638	0.04376	-0.08422
129.722	0.04372	-0.0738
129.824	0.04385	-0.07396
129.898	0.04372	-0.07537
129.975	0.04348	-0.07449
130.075	0.04363	-0.07362
130.152	0.04356	-0.07099
130.228	0.04355	-0.06173
130.305	0.04373	-0.06571
130.382	0.04353	-0.07419
130.487	0.04345	-0.07696
130.565	0.04369	-0.07189
130.644	0.04343	-0.07211
130.727	0.0434	-0.06436
130.802	0.04352	-0.0691
130.9	0.04351	-0.07816
131.001	0.04331	-0.07811
131.068	0.04347	-0.08579
131.137	0.04328	-0.08939
131.242	0.04322	-0.08041
131.322	0.04325	-0.07852
131.4	0.04339	-0.08258
131.482	0.04327	-0.07264
131.558	0.04328	-0.0712
131.63	0.04306	-0.07518
131.708	0.04315	-0.07207
131.813	0.04318	-0.06907
131.911	0.04302	-0.06651
131.978	0.04308	-0.06428
132.053	0.04314	-0.06724
132.133	0.04312	-0.07363
132.208	0.04302	-0.07527
132.313	0.04306	-0.06967
132.396	0.04308	-0.06531
132.472	0.04294	-0.06471
132.546	0.04293	-0.07089
132.623	0.04289	-0.07752
132.724	0.04303	-0.07477
132.801	0.04282	-0.08126
132.881	0.04284	-0.08222
132.979	0.04278	-0.08631
133.054	0.04281	-0.08143
133.14	0.0428	-0.08523
133.219	0.04284	-0.07812
133.298	0.0427	-0.07561
133.379	0.04271	-0.07655
133.455	0.04257	-0.07581
133.555	0.04271	-0.0733
133.633	0.04261	-0.05893
133.713	0.04264	-0.05305
133.785	0.04246	-0.05369
133.863	0.04262	-0.06164
133.968	0.04247	-0.06259
134.04	0.04264	-0.06172
134.117	0.04247	-0.05941
134.217	0.04247	-0.05989
134.292	0.04247	-0.05814
134.372	0.04252	-0.05989
134.469	0.04261	-0.06179
134.536	0.04259	-0.0595
134.619	0.04239	-0.06513
134.701	0.04224	-0.07141
134.78	0.04232	-0.0721
134.889	0.04233	-0.08318
134.969	0.04227	-0.09143
135.044	0.0423	-0.09532
135.14	0.0423	-0.09178
135.215	0.04233	-0.09388
135.295	0.04215	-0.08681
135.371	0.0423	-0.08619
135.448	0.04205	-0.07524
135.545	0.04218	-0.07715
135.616	0.0421	-0.08387
135.7	0.04196	-0.08128
135.801	0.04179	-0.07511
135.875	0.04201	-0.08
135.956	0.04214	-0.07112
136.039	0.04197	-0.06535
136.121	0.04209	-0.06067
136.195	0.04178	-0.07004
136.271	0.04197	-0.0504
136.372	0.04182	-0.05008
136.45	0.04182	-0.05057
136.537	0.04191	-0.04674
136.621	0.04195	-0.05746
136.692	0.04171	-0.0636
136.793	0.04195	-0.06331
136.876	0.04184	-0.06626
136.955	0.04173	-0.06735
137.029	0.04153	-0.05876
137.105	0.042	-0.06765
137.206	0.04178	-0.06288
137.284	0.04159	-0.06759
137.36	0.04173	-0.07578
137.458	0.04148	-0.07697
137.53	0.04174	-0.08177
137.605	0.04165	-0.08239
137.705	0.04139	-0.08161
137.777	0.04155	-0.0814
137.859	0.04161	-0.08045
137.94	0.04148	-0.09403
138.016	0.04157	-0.07746
138.12	0.04146	-0.07017
138.192	0.04135	-0.07389
138.261	0.04137	-0.06927
138.362	0.04119	-0.06358
138.439	0.04148	-0.06056
138.519	0.04122	-0.04962
138.604	0.04126	-0.05491
138.679	0.04134	-0.05636
138.779	0.04117	-0.05432
138.856	0.04134	-0.04963
138.932	0.04129	-0.04939
139.009	0.04118	-0.04831
139.09	0.0412	-0.05879
139.19	0.04144	-0.06207
139.262	0.04109	-0.06599
139.334	0.04131	-0.06075
139.429	0.04117	-0.06112
139.529	0.04106	-0.07305
139.604	0.04103	-0.07436
139.676	0.04119	-0.08185
139.77	0.04095	-0.08251
139.842	0.04102	-0.08784
139.921	0.04083	-0.09304
140.03	0.04093	-0.09513
140.109	0.04107	-0.08333
140.187	0.04096	-0.08931
140.266	0.04105	-0.08272
140.347	0.04071	-0.0794
140.426	0.04083	-0.07478
140.501	0.04082	-0.08309
140.598	0.04076	-0.08018
140.673	0.04064	-0.07078
140.754	0.0407	-0.07571
140.856	0.04071	-0.07458
140.93	0.04073	-0.07643
141.002	0.04061	-0.07182
141.106	0.04062	-0.06868
141.187	0.04063	-0.05606
141.26	0.04073	-0.05803
141.338	0.04042	-0.05739
141.419	0.04045	-0.0487
141.524	0.0408	-0.04636
141.602	0.04035	-0.05236
141.681	0.04065	-0.05009
141.762	0.04045	-0.0557
141.836	0.04041	-0.05224
141.937	0.04042	-0.0615
142.013	0.0405	-0.06175
142.088	0.04046	-0.06573
142.185	0.04037	-0.05946
142.259	0.04054	-0.07029
142.335	0.04042	-0.0745
142.411	0.04031	-0.0677
142.493	0.04042	-0.07703
142.601	0.04019	-0.06659
142.684	0.04033	-0.07592
142.76	0.04011	-0.07957
142.853	0.04026	-0.07758
142.925	0.04013	-0.06801
143.004	0.04022	-0.06688
143.085	0.0401	-0.07411
143.16	0.04019	-0.06206
143.266	0.04005	-0.06067
143.35	0.04007	-0.06301
143.426	0.0402	-0.05653
143.501	0.03989	-0.06821
143.58	0.04002	-0.0633
143.686	0.0401	-0.06835
143.76	0.04017	-0.064
143.832	0.03998	-0.07142
143.93	0.03982	-0.06735
144.006	0.04006	-0.07465
144.086	0.03988	-0.0678
144.186	0.03985	-0.07471
144.259	0.0399	-0.06433
144.333	0.03966	-0.06532
144.438	0.03986	-0.07109
144.513	0.03981	-0.05996
144.588	0.03984	-0.05931
144.669	0.03966	-0.04217
144.744	0.03979	-0.04196
144.847	0.0396	-0.0455
144.919	0.0398	-0.04591
144.988	0.03958	-0.05163
145.089	0.03993	-0.06297
145.164	0.0395	-0.06661
145.241	0.03965	-0.06847
145.338	0.03989	-0.06728
145.414	0.03953	-0.07104
145.492	0.0398	-0.0689
145.596	0.03957	-0.07627
145.677	0.03961	-0.07111
145.751	0.0394	-0.07654
145.826	0.03941	-0.06869
145.906	0.03925	-0.06892
146.009	0.03932	-0.06892
146.083	0.03957	-0.07537
146.16	0.03942	-0.06763
146.261	0.03931	-0.05566
146.337	0.03937	-0.05734
146.412	0.03929	-0.04457
146.49	0.03942	-0.0361
146.574	0.03933	-0.03803
146.674	0.03941	-0.03867
146.749	0.03941	-0.04283
146.825	0.03902	-0.05456
146.923	0.03924	-0.05949
147.002	0.0394	-0.05675
147.086	0.03921	-0.05161
147.165	0.0392	-0.06438
147.242	0.03923	-0.06781
147.348	0.03932	-0.07269
147.424	0.039	-0.07036
147.502	0.03919	-0.06396
147.581	0.03908	-0.06184
147.653	0.03904	-0.05408
147.754	0.03911	-0.06405
147.835	0.039	-0.06131
147.91	0.03916	-0.06042
147.985	0.03882	-0.06363
148.061	0.03893	-0.06496
148.136	0.03894	-0.06015
148.218	0.03894	-0.0586
148.328	0.03909	-0.068
148.429	0.03888	-0.07441
148.504	0.03895	-0.08168
148.581	0.03891	-0.08098
148.655	0.03897	-0.07945
148.731	0.03872	-0.0792
148.832	0.03876	-0.07029
148.909	0.03877	-0.07633
148.981	0.03885	-0.06895
149.08	0.03863	-0.07263
149.161	0.03865	-0.06796
149.236	0.03847	-0.06336
149.332	0.0385	-0.06406
149.404	0.03869	-0.06171
149.486	0.0386	-0.0571
149.573	0.03863	-0.04582
149.653	0.03862	-0.0485
149.753	0.03858	-0.04629
149.828	0.03876	-0.04959
149.909	0.03847	-0.04343
149.983	0.03862	-0.05122
150.062	0.03842	-0.05013
150.163	0.03846	-0.05698
150.234	0.03841	-0.06535
150.314	0.03846	-0.06004
150.415	0.03852	-0.06827
150.489	0.0384	-0.06356
150.561	0.03844	-0.0675
150.659	0.03827	-0.06826
150.735	0.03836	-0.0609
150.814	0.03821	-0.06622
150.893	0.03837	-0.05867
150.973	0.03834	-0.06046
151.077	0.03826	-0.06703
151.152	0.03837	-0.06871
151.229	0.0381	-0.06806
151.333	0.03833	-0.06458
151.412	0.0381	-0.0628
151.484	0.03817	-0.06209
151.582	0.03813	-0.05812
151.654	0.03808	-0.05396
151.732	0.03818	-0.05881
151.837	0.03813	-0.05592
151.909	0.03794	-0.04898
151.988	0.03806	-0.05227
152.069	0.03803	-0.05427
152.148	0.038	-0.06349
152.226	0.03803	-0.05433
152.309	0.03792	-0.05542
152.393	0.03814	-0.06278
152.474	0.03803	-0.06531
152.578	0.03794	-0.0619
152.657	0.03793	-0.06641
152.733	0.03801	-0.0639
152.834	0.03782	-0.07114
152.915	0.03769	-0.06855
152.991	0.03774	-0.06666
153.063	0.0379	-0.0646
153.142	0.03786	-0.06462
153.248	0.03761	-0.06483
153.323	0.03771	-0.05435
153.399	0.03787	-0.05116
153.48	0.03754	-0.04523
153.557	0.03771	-0.03744
153.658	0.03764	-0.02788
153.73	0.03771	-0.03101
153.805	0.03769	-0.04148
153.91	0.0377	-0.04183
153.985	0.03759	-0.04388
154.065	0.03766	-0.03959
154.166	0.03765	-0.04638
154.24	0.03754	-0.05401
154.312	0.03766	-0.04939
154.41	0.03769	-0.0576
154.486	0.03762	-0.05259
154.561	0.03748	-0.0611
154.636	0.03741	-0.06852
154.712	0.03758	-0.07325
154.819	0.03734	-0.06606
154.917	0.03749	-0.06918
154.988	0.03746	-0.07297
155.064	0.0373	-0.07001
155.161	0.03739	-0.07613
155.257	0.03739	-0.07408
155.326	0.03751	-0.06392
155.403	0.03724	-0.05983
155.48	0.03715	-0.05949
155.556	0.03718	-0.0628
155.656	0.03741	-0.04863
155.734	0.03725	-0.05834
155.817	0.03713	-0.06178
155.894	0.03724	-0.05839
155.966	0.0371	-0.05808
156.062	0.03713	-0.05326
156.137	0.03723	-0.04468
156.22	0.03712	-0.0376
156.321	0.03713	-0.04689
156.393	0.03709	-0.04885
156.465	0.03729	-0.05626
156.569	0.03695	-0.04613
156.645	0.0369	-0.04303
156.717	0.03704	-0.04207
156.825	0.03709	-0.04566
156.905	0.03709	-0.05286
156.98	0.03715	-0.06366
157.073	0.03695	-0.05189
157.145	0.03679	-0.05177
157.226	0.03703	-0.05453
157.327	0.03685	-0.06001
157.402	0.03699	-0.05402
157.482	0.03695	-0.05767
157.557	0.03701	-0.07035
157.636	0.03676	-0.07559
157.719	0.03678	-0.06894
157.796	0.03663	-0.06276
157.9	0.03701	-0.05265
157.979	0.03683	-0.0543
158.055	0.03672	-0.06311
158.135	0.03666	-0.06385
158.214	0.03667	-0.06171
158.315	0.03676	-0.0536
158.39	0.03657	-0.05326
158.467	0.03656	-0.04558
158.568	0.03674	-0.05589
158.646	0.0367	-0.05731
158.718	0.03669	-0.06138
158.813	0.03658	-0.0608
158.89	0.03654	-0.05404
158.967	0.03645	-0.05849
159.049	0.03666	-0.06781
159.122	0.03663	-0.0726
159.22	0.03645	-0.06251
159.321	0.03652	-0.05908
159.396	0.03631	-0.05516
159.472	0.03646	-0.04701
159.571	0.03652	-0.04599
159.643	0.03621	-0.04052
159.719	0.03648	-0.04206
159.82	0.03629	-0.0405
159.893	0.03619	-0.04349
159.969	0.03625	-0.03932
160.074	0.03647	-0.03412
160.152	0.03649	-0.03212
160.231	0.0365	-0.03976
160.312	0.03639	-0.05699
160.384	0.03623	-0.06158
160.476	0.0363	-0.05769
160.566	0.03622	-0.06265
160.635	0.0363	-0.06319
160.711	0.03626	-0.07025
160.791	0.03618	-0.0671
160.873	0.0362	-0.06976
160.96	0.03627	-0.06039
161.05	0.03595	-0.05978
161.132	0.03589	-0.05633
161.214	0.03599	-0.05425
161.301	0.03608	-0.0547
161.381	0.03616	-0.05339
161.482	0.03597	-0.05528
161.557	0.03596	-0.05503
161.634	0.03629	-0.0584
161.732	0.0361	-0.04917
161.804	0.03613	-0.05427
161.879	0.03586	-0.04625
161.985	0.03586	-0.0503
162.064	0.03588	-0.06362
162.146	0.03594	-0.07422
162.228	0.03588	-0.0767
162.308	0.03585	-0.07927
162.389	0.03578	-0.07872
162.464	0.03568	-0.08692
162.565	0.03601	-0.07215
162.641	0.03563	-0.0639
162.716	0.03581	-0.04673
162.813	0.03583	-0.04518
162.907	0.03566	-0.05324
162.979	0.03559	-0.05372
163.052	0.03565	-0.04865
163.123	0.03551	-0.044
163.205	0.03574	-0.04372
163.31	0.0355	-0.04544
163.382	0.03566	-0.04539
163.459	0.03565	-0.0372
163.56	0.03578	-0.04406
163.638	0.03566	-0.0437
163.721	0.03541	-0.04438
163.803	0.03553	-0.04533
163.878	0.03556	-0.0548
163.982	0.03559	-0.05726
164.066	0.03548	-0.06316
164.141	0.03547	-0.05643
164.213	0.0356	-0.06384
164.294	0.03542	-0.06638
164.398	0.03541	-0.06826
164.49	0.03537	-0.05847
164.559	0.03528	-0.05277
164.636	0.03541	-0.06315
164.735	0.03525	-0.05963
164.811	0.03532	-0.05597
164.889	0.03536	-0.05353
164.981	0.0354	-0.06024
165.053	0.03528	-0.0623
[truncated: 3,742 more rows]

## Sheet: Fig.2c
H	M	H	M	H	M	H	M	H	M	H	M	H	M	H	M	H	M	H	M
T	u/Co2+	T	u/Co2+	T	u/Co2+	T	u/Co2+	T	u/Co2+	T	u/Co2+	T	u/Co2+	T	u/Co2+	T	u/Co2+	T	u/Co2+
12K	12K	14K	14K	10K	10K	16K	16K	18K	18K	20K	20K	8K	8K	6K	6K	4K	4K	2K	2K
9.00004	2.06368	9.00003	2.06464	9.00004	1.97524	3.40779e-05	0.00042251	1.58638e-05	0.000223348	2.70273e-05	-0.000235302	9.00003	1.59975	9.00003	1.25333	9.00002	0.820836	9.00004	0.2782
8.99648	2.06248	8.99736	2.06361	8.99957	1.9743	0.00278851	0.00121302	0.0027948	0.00111238	0.00280986	0.000641518	8.99643	1.59617	8.99645	1.25037	8.99737	0.818528	8.9983	0.277429
8.98326	2.05796	8.98508	2.06006	8.99022	1.96107	0.0153994	0.0025101	0.016425	0.00305506	0.0154479	0.00313874	8.98219	1.58266	8.98223	1.23806	8.98413	0.807933	8.98708	0.27431
8.96372	2.05096	8.96561	2.05423	8.97053	1.93975	0.0352212	0.00499098	0.0362576	0.00634386	0.0352845	0.0073513	8.96165	1.56626	8.96268	1.22228	8.96466	0.793128	8.96675	0.268764
8.94387	2.04398	8.94577	2.04823	8.95077	1.91803	0.0551759	0.00752176	0.0562165	0.00971414	0.0552463	0.0116286	8.94177	1.54965	8.94381	1.20638	8.94481	0.778038	8.94594	0.262151
8.92491	2.03667	8.92682	2.04256	8.93083	1.89704	0.0751378	0.0100754	0.0761759	0.0130299	0.0752091	0.0158772	8.92181	1.53279	8.92385	1.19046	8.92486	0.763029	8.92599	0.255763
8.90494	2.02973	8.90685	2.03688	8.91085	1.87645	0.0960856	0.0126074	0.0951326	0.0163902	0.0951617	0.0201323	8.90183	1.51639	8.90387	1.1743	8.90488	0.747914	8.90701	0.249862
8.88496	2.0227	8.88587	2.03091	8.89087	1.8573	0.116038	0.015089	0.116082	0.0197005	0.11511	0.02437	8.88185	1.50039	8.88389	1.15882	8.8849	0.733735	8.88704	0.244116
8.86497	2.01532	8.86488	2.02522	8.86989	1.83741	0.136984	0.0175606	0.136029	0.0230005	0.135061	0.0286	8.86186	1.48441	8.86291	1.14336	8.86592	0.719159	8.86706	0.239154
8.84497	2.00799	8.84589	2.01929	8.8499	1.81853	0.15693	0.0200408	0.155973	0.0262689	0.155008	0.0328167	8.84287	1.4688	8.84291	1.1275	8.84493	0.705234	8.84806	0.234328
8.82599	2.00112	8.8279	2.01319	8.83091	1.8004	0.174883	0.0225048	0.175917	0.0295561	0.173958	0.0370005	8.82288	1.45314	8.82392	1.11291	8.82494	0.691867	8.82707	0.229909
8.80501	1.99369	8.80691	2.00725	8.81092	1.78269	0.194823	0.024936	0.194861	0.0327871	0.192907	0.0411824	8.80189	1.43781	8.80394	1.09809	8.80595	0.678444	8.80608	0.22582
8.78502	1.9864	8.78692	2.00193	8.79093	1.76466	0.214755	0.0273951	0.214798	0.036048	0.212843	0.0453476	8.78291	1.42236	8.78395	1.0834	8.78596	0.665578	8.78609	0.221817
8.76603	1.97861	8.76693	1.99585	8.77194	1.74721	0.235691	0.0298683	0.234744	0.0392998	0.232781	0.049459	8.76392	1.40754	8.76396	1.06878	8.76597	0.653451	8.76711	0.217989
8.74504	1.97132	8.74595	1.98971	8.75096	1.72984	0.255642	0.0322683	0.254689	0.0425067	0.253718	0.0536564	8.74292	1.39259	8.74398	1.05498	8.74599	0.640953	8.74712	0.214407
8.72405	1.96392	8.72595	1.98399	8.72996	1.71327	0.27459	0.034672	0.274625	0.0457525	0.274659	0.0577966	8.72294	1.37819	8.72399	1.04107	8.725	0.629005	8.72613	0.210738
8.70406	1.95629	8.70597	1.97814	8.71097	1.69694	0.294526	0.0371158	0.294568	0.0489456	0.293608	0.061887	8.70296	1.36348	8.70399	1.02723	8.70501	0.617294	8.70614	0.207208
8.68307	1.94862	8.68598	1.97229	8.69097	1.68111	0.315458	0.0394813	0.314512	0.0521557	0.313548	0.0660315	8.68196	1.34982	8.684	1.01322	8.68603	0.605943	8.68715	0.204056
8.66407	1.94103	8.66599	1.96605	8.67098	1.66498	0.335394	0.0418556	0.334445	0.0553602	0.334478	0.0701039	8.66298	1.33555	8.66401	0.999715	8.66603	0.594634	8.66716	0.20071
8.64608	1.93317	8.64699	1.96054	8.65099	1.64919	0.354335	0.0442596	0.354386	0.0585544	0.354412	0.0742171	8.64398	1.32096	8.64402	0.986612	8.64602	0.583366	8.64617	0.197797
8.62509	1.92528	8.626	1.95435	8.63101	1.63402	0.374275	0.046658	0.374332	0.0618009	0.375354	0.0783387	8.62399	1.30765	8.62402	0.973563	8.62603	0.572464	8.62617	0.194825
8.6051	1.9174	8.60501	1.94882	8.61202	1.61852	0.394227	0.0490598	0.394277	0.0649441	0.395299	0.0824152	8.60399	1.29356	8.60403	0.960784	8.60604	0.56215	8.60618	0.19214
8.58512	1.90937	8.58602	1.9425	8.59103	1.60316	0.414166	0.0514357	0.41522	0.0681423	0.414246	0.086471	8.58301	1.2793	8.58404	0.947994	8.58606	0.551694	8.58619	0.189619
8.56513	1.9012	8.56603	1.93627	8.57104	1.58826	0.434107	0.0537904	0.43516	0.0713003	0.433195	0.0906069	8.56302	1.26599	8.56405	0.935362	8.56607	0.541482	8.56621	0.187127
8.54614	1.89282	8.54604	1.93089	8.55105	1.57375	0.454064	0.0561773	0.454118	0.0745076	0.453151	0.0947013	8.54303	1.25286	8.54507	0.922997	8.54608	0.531574	8.54622	0.184704
8.52614	1.88444	8.52605	1.92441	8.53106	1.5596	0.474009	0.0585411	0.474075	0.0776989	0.474099	0.0987594	8.52204	1.23933	8.52508	0.911066	8.52609	0.521576	8.52623	0.182348
8.50615	1.87572	8.50605	1.9188	8.51107	1.54514	0.493965	0.060985	0.494033	0.0808383	0.494052	0.102751	8.50304	1.22636	8.50409	0.898925	8.50511	0.512068	8.50623	0.180246
8.48615	1.86641	8.48606	1.91285	8.49007	1.5309	0.513934	0.0633204	0.513995	0.0840241	0.513012	0.106885	8.48304	1.21391	8.48409	0.886794	8.4851	0.502782	8.48724	0.17795
8.46617	1.85754	8.46607	1.90656	8.47108	1.5171	0.533907	0.0656825	0.53396	0.0872312	0.531984	0.11096	8.46305	1.20155	8.4641	0.875219	8.46511	0.493489	8.46725	0.176009
8.44618	1.84773	8.44708	1.90072	8.45209	1.5032	0.554879	0.0680874	0.553934	0.0903886	0.55296	0.115009	8.44407	1.1889	8.44411	0.863567	8.44512	0.484946	8.44626	0.173994
8.42619	1.83683	8.42709	1.89441	8.43209	1.48948	0.574855	0.0704545	0.57391	0.0935866	0.572938	0.119101	8.42408	1.17617	8.42412	0.852313	8.42613	0.475955	8.42627	0.17218
8.4062	1.82547	8.4061	1.88868	8.41111	1.47615	0.59385	0.0728176	0.593895	0.0967369	0.59293	0.123163	8.40309	1.16426	8.40413	0.840863	8.40615	0.467477	8.40728	0.170509
8.38621	1.81258	8.38611	1.88253	8.39012	1.46311	0.61285	0.0752108	0.614883	0.0999423	0.613925	0.127215	8.3831	1.15225	8.38414	0.829601	8.38516	0.459101	8.38729	0.168681
8.36621	1.79807	8.36612	1.87683	8.37113	1.44938	0.632837	0.0776211	0.634876	0.103159	0.632918	0.131292	8.36311	1.14045	8.36415	0.818662	8.36516	0.451088	8.3663	0.167154
8.34522	1.78194	8.34613	1.87062	8.35014	1.43652	0.653835	0.0799917	0.653882	0.106332	0.651916	0.135425	8.34311	1.12814	8.34516	0.807692	8.34617	0.443016	8.3473	0.165381
8.32523	1.7641	8.32613	1.86496	8.32915	1.42363	0.673846	0.0823857	0.673888	0.109559	0.672922	0.139454	8.32412	1.11672	8.32517	0.79716	8.32618	0.435398	8.32831	0.16405
8.30524	1.74544	8.30614	1.85867	8.31116	1.41078	0.693874	0.0847567	0.693918	0.112761	0.69295	0.143556	8.30314	1.10497	8.30517	0.786154	8.30618	0.427764	8.30732	0.162497
8.28525	1.72742	8.28615	1.85268	8.29216	1.3984	0.713895	0.0871942	0.713939	0.115934	0.711968	0.147628	8.28314	1.09347	8.28519	0.775842	8.28619	0.42032	8.28732	0.161217
8.26626	1.71009	8.26617	1.84633	8.27118	1.38589	0.733892	0.0895895	0.733933	0.119164	0.731961	0.151639	8.26415	1.08206	8.2642	0.765626	8.26621	0.413019	8.26834	0.159655
8.24627	1.69327	8.24717	1.84039	8.25118	1.37362	0.753887	0.0919852	0.753932	0.122361	0.75196	0.155788	8.24416	1.07116	8.24519	0.755526	8.2462	0.406031	8.24835	0.158433
8.22627	1.67736	8.22718	1.83447	8.23118	1.36143	0.773887	0.094398	0.774933	0.125614	0.772967	0.159829	8.22417	1.05987	8.2262	0.745387	8.2262	0.398923	8.22836	0.157085
8.20628	1.66169	8.20718	1.8284	8.21119	1.34951	0.793892	0.0967753	0.79493	0.128812	0.793968	0.163897	8.20318	1.04897	8.20621	0.735432	8.20621	0.392076	8.20736	0.155841
8.18629	1.64613	8.1872	1.82227	8.19221	1.33726	0.813891	0.0991864	0.813929	0.132021	0.813963	0.167973	8.18319	1.03819	8.18622	0.725816	8.18624	0.385311	8.18737	0.154683
8.1663	1.63128	8.16621	1.81622	8.17222	1.32527	0.833888	0.101562	0.833928	0.13522	0.832951	0.172098	8.16419	1.02741	8.16523	0.716627	8.16625	0.379048	8.16838	0.153494
8.14531	1.61645	8.14621	1.81016	8.15223	1.3134	0.853882	0.103993	0.853922	0.13846	0.852946	0.176146	8.1432	1.01649	8.14524	0.706829	8.14626	0.37257	8.14739	0.152435
8.12532	1.60191	8.12722	1.80376	8.13224	1.30219	0.87388	0.106407	0.873917	0.141733	0.872946	0.180296	8.12321	1.0065	8.12626	0.697653	8.12628	0.3663	8.1274	0.151359
8.10633	1.58786	8.10723	1.7976	8.11226	1.29043	0.893878	0.108812	0.893911	0.144942	0.892939	0.184311	8.10422	0.995762	8.10527	0.688498	8.10629	0.360085	8.10841	0.150283
8.08635	1.5739	8.08624	1.79155	8.09227	1.27909	0.913872	0.111265	0.913908	0.148186	0.913936	0.188356	8.08324	0.985404	8.08428	0.67962	8.08629	0.354405	8.08842	0.14932
8.06536	1.5602	8.06625	1.78548	8.07227	1.26786	0.933872	0.113696	0.933913	0.151393	0.932941	0.192419	8.06325	0.975139	8.06429	0.670543	8.0663	0.34831	8.06844	0.148467
8.04537	1.54663	8.04626	1.77928	8.05228	1.257	0.953877	0.116142	0.953915	0.154645	0.952953	0.196487	8.04326	0.965056	8.0443	0.661646	8.04531	0.342783	8.04845	0.147542
8.02537	1.53339	8.02728	1.77252	8.03229	1.2456	0.972874	0.118537	0.973905	0.157918	0.97395	0.200661	8.02326	0.954938	8.0243	0.652998	8.00833	0.331724	8.02845	0.146603
8.00539	1.52038	8.00828	1.76671	8.0123	1.23498	0.99187	0.120974	0.993901	0.161162	0.992943	0.204712	8.00428	0.945297	8.00532	0.644486	7.97933	0.326393	8.00846	0.145635
7.9854	1.50749	7.98728	1.76042	7.99231	1.22377	1.01187	0.123425	1.0139	0.164409	1.01193	0.208801	7.98428	0.93528	7.98532	0.635838	7.96634	0.321335	7.98847	0.144862
7.9654	1.49471	7.96729	1.75472	7.97232	1.21342	1.03287	0.125862	1.0339	0.167635	1.03192	0.212874	7.96429	0.925607	7.96533	0.627749	7.94635	0.316303	7.96848	0.143962
7.94641	1.48221	7.94731	1.7483	7.95233	1.20241	1.05387	0.128312	1.0539	0.170879	1.05293	0.216967	7.9443	0.916005	7.94535	0.619457	7.92536	0.311268	7.94749	0.143152
7.92542	1.46978	7.92732	1.74179	7.93134	1.19215	1.07287	0.130738	1.0739	0.174195	1.07292	0.22106	7.92431	0.906444	7.92436	0.611264	7.90537	0.306576	7.9265	0.142406
7.90544	1.45735	7.90832	1.7353	7.91135	1.18147	1.09286	0.133212	1.0939	0.177459	1.09192	0.225067	7.90432	0.896964	7.90437	0.603201	7.88638	0.301571	7.90752	0.141602
7.88644	1.44527	7.88833	1.72908	7.89236	1.17102	1.11286	0.135658	1.11389	0.180783	1.11292	0.229211	7.88433	0.887999	7.88536	0.595563	7.8664	0.297023	7.88853	0.140847
7.86645	1.43331	7.86835	1.72295	7.87236	1.16063	1.13187	0.138139	1.13389	0.184061	1.13292	0.233207	7.86433	0.878288	7.86538	0.587471	7.84641	0.292582	7.86852	0.140165
7.84646	1.4217	7.84736	1.71635	7.85138	1.15092	1.15286	0.140586	1.15389	0.187341	1.15192	0.237321	7.84435	0.869199	7.8444	0.579742	7.82642	0.28804	7.84853	0.139234
7.82648	1.40989	7.82736	1.71008	7.83139	1.14059	1.17385	0.143063	1.17389	0.190692	1.17192	0.241501	7.82337	0.860247	7.82541	0.572144	7.80643	0.283815	7.82756	0.138612
7.80649	1.39838	7.80737	1.70363	7.81239	1.13066	1.19385	0.145547	1.19389	0.193915	1.19291	0.245478	7.80237	0.851226	7.80542	0.564674	7.78544	0.279621	7.80656	0.137942
7.7865	1.38716	7.78738	1.69698	7.7924	1.12091	1.21385	0.148021	1.21388	0.197243	1.21391	0.249607	7.78337	0.842393	7.78442	0.55727	7.76544	0.275296	7.78756	0.137295
7.76649	1.37566	7.76839	1.6905	7.77141	1.11095	1.23284	0.150509	1.23387	0.200556	1.23291	0.253857	7.76438	0.834175	7.76543	0.550257	7.74645	0.271305	7.76858	0.136609
7.7465	1.36434	7.7484	1.68383	7.75143	1.1015	1.25284	0.152993	1.25388	0.203879	1.2519	0.257831	7.74439	0.825053	7.74544	0.543103	7.72646	0.267383	7.74759	0.13579
7.72652	1.35347	7.72741	1.67713	7.73244	1.09182	1.27284	0.155514	1.27388	0.207201	1.2719	0.261872	7.72341	0.81649	7.72546	0.535932	7.70648	0.263666	7.7276	0.135386
7.70653	1.34245	7.70643	1.67037	7.71245	1.08234	1.29185	0.158028	1.29389	0.210498	1.29191	0.265992	7.70342	0.80821	7.70547	0.529194	7.68648	0.259731	7.70861	0.134691
7.68553	1.33167	7.68644	1.66351	7.69146	1.07324	1.31286	0.160557	1.31389	0.213868	1.31192	0.270152	7.68342	0.799966	7.68448	0.522326	7.66649	0.256211	7.68862	0.134138
7.66555	1.3211	7.66644	1.65654	7.67146	1.06366	1.33286	0.162969	1.3339	0.217209	1.33292	0.274277	7.66344	0.791482	7.66448	0.515293	7.64651	0.252344	7.66863	0.13359
7.64656	1.31005	7.64745	1.64989	7.65248	1.05403	1.35287	0.165517	1.35391	0.220548	1.35293	0.278384	7.64444	0.783149	7.64549	0.508841	7.62652	0.248979	7.64764	0.132896
7.62656	1.29982	7.62846	1.64278	7.63249	1.04518	1.37387	0.168094	1.37391	0.223936	1.37193	0.282351	7.62345	0.775097	7.6255	0.502223	7.60652	0.245521	7.62765	0.13238
7.60658	1.28933	7.60847	1.63576	7.61251	1.0361	1.39288	0.170624	1.39392	0.22726	1.39194	0.286501	7.60347	0.766887	7.60352	0.495889	7.58653	0.242122	7.60866	0.131845
7.58659	1.27908	7.58848	1.62853	7.59251	1.0272	1.41289	0.173164	1.41392	0.230672	1.41194	0.290707	7.58348	0.758981	7.58453	0.489398	7.56652	0.238813	7.58866	0.131153
7.56657	1.26893	7.56846	1.62099	7.57049	1.01798	1.43389	0.175654	1.43393	0.234073	1.43194	0.29473	7.56347	0.751218	7.5665	0.483144	7.5465	0.235737	7.56865	0.130684
7.54656	1.25896	7.54744	1.61312	7.55047	1.00915	1.4529	0.178206	1.45394	0.237431	1.45196	0.298787	7.54344	0.743355	7.54649	0.477081	7.52651	0.232436	7.54864	0.130143
7.52556	1.24886	7.52745	1.60513	7.53248	1.00042	1.47191	0.180774	1.47394	0.240765	1.47197	0.302945	7.52345	0.735877	7.52649	0.471082	7.50652	0.229512	7.52764	0.129527
7.50557	1.23897	7.50847	1.59653	7.51149	0.991644	1.49292	0.183347	1.49395	0.24423	1.49297	0.307067	7.50447	0.728304	7.50549	0.464997	7.48652	0.226315	7.50665	0.129067
7.48658	1.22906	7.48747	1.58747	7.4905	0.982763	1.51393	0.185914	1.51397	0.247579	1.51298	0.311134	7.48447	0.72043	7.48551	0.45913	7.46652	0.223369	7.48666	0.128588
7.4666	1.21934	7.46748	1.57741	7.4715	0.974598	1.53293	0.188454	1.53396	0.251058	1.532	0.315251	7.46448	0.713045	7.46653	0.453289	7.44554	0.220611	7.46666	0.127883
7.4466	1.2097	7.44749	1.56654	7.45251	0.966079	1.55293	0.191027	1.55397	0.25446	1.55299	0.31931	7.44449	0.705899	7.44653	0.447373	7.42555	0.217579	7.44767	0.12746
7.42661	1.19997	7.4275	1.55508	7.43253	0.957503	1.57394	0.193633	1.57397	0.257879	1.573	0.323414	7.42349	0.698576	7.42654	0.441774	7.40656	0.214998	7.42768	0.127093
7.40662	1.19077	7.40851	1.54186	7.41254	0.949179	1.59394	0.196254	1.59398	0.261336	1.593	0.327658	7.4035	0.691311	7.40656	0.436175	7.38758	0.212101	7.40769	0.126608
7.38663	1.18111	7.38852	1.52819	7.39255	0.941242	1.61294	0.198842	1.61399	0.264858	1.613	0.331776	7.38452	0.68426	7.38557	0.430782	7.36758	0.2096	7.3887	0.125998
7.36665	1.17199	7.36853	1.51405	7.37256	0.932626	1.63296	0.201408	1.634	0.268219	1.63201	0.335872	7.36453	0.677081	7.36558	0.425477	7.34659	0.207062	7.36872	0.125658
7.34666	1.16281	7.34854	1.5003	7.35157	0.924934	1.65397	0.20404	1.654	0.271677	1.65202	0.339909	7.34454	0.669978	7.34559	0.420067	7.32661	0.204509	7.34773	0.125114
7.32667	1.15365	7.32855	1.48756	7.33158	0.916481	1.67398	0.206677	1.674	0.275124	1.67303	0.344082	7.32455	0.66296	7.3256	0.414764	7.30662	0.202182	7.32774	0.124658
7.30668	1.14456	7.30856	1.47461	7.31259	0.908765	1.69397	0.209322	1.69401	0.27865	1.69303	0.348215	7.30456	0.656036	7.30461	0.409596	7.28662	0.199699	7.30875	0.124201
7.28569	1.1356	7.28857	1.46227	7.29259	0.900983	1.71297	0.212003	1.71401	0.282135	1.71203	0.352301	7.28457	0.649283	7.28462	0.404603	7.26663	0.197344	7.28876	0.123685
7.26569	1.12696	7.26858	1.45021	7.2726	0.893157	1.73298	0.214594	1.73401	0.285697	1.73204	0.356399	7.26458	0.642767	7.26662	0.3995	7.24764	0.194927	7.26876	0.123412
7.2467	1.11806	7.24859	1.43838	7.25261	0.88508	1.75298	0.217259	1.75302	0.289263	1.75205	0.360666	7.24459	0.635933	7.24563	0.394496	7.22765	0.192667	7.24878	0.122946
7.22671	1.10917	7.22859	1.42692	7.23262	0.877444	1.77199	0.219878	1.77303	0.292724	1.77205	0.364679	7.2246	0.629325	7.22464	0.389509	7.20667	0.190572	7.22879	0.122394
7.20673	1.10054	7.2086	1.4152	7.21263	0.870089	1.793	0.222532	1.79303	0.296136	1.79205	0.368901	7.20461	0.622889	7.20566	0.384907	7.18668	0.188383	7.2088	0.121993
7.18674	1.09191	7.18862	1.40388	7.19265	0.862345	1.81401	0.22523	1.81204	0.299694	1.81206	0.372935	7.18462	0.616165	7.18667	0.379842	7.16569	0.186237	7.18881	0.12158
7.16575	1.08344	7.16763	1.39301	7.17266	0.855057	1.83401	0.227893	1.83304	0.30334	1.83207	0.377068	7.16464	0.610148	7.16668	0.375406	7.14571	0.184236	7.16883	0.121241
7.14675	1.07506	7.14763	1.38183	7.15267	0.847726	1.85302	0.23057	1.85305	0.306889	1.85308	0.381363	7.14465	0.603703	7.14668	0.370606	7.12671	0.182174	7.14883	0.120671
7.12776	1.06674	7.12864	1.37131	7.13268	0.840341	1.87302	0.233364	1.87305	0.310336	1.87408	0.385387	7.12465	0.597516	7.12669	0.366134	7.10771	0.180184	7.12884	0.120347
7.10577	1.05857	7.10865	1.36084	7.1117	0.832933	1.89302	0.236007	1.89405	0.314021	1.89308	0.389413	7.10365	0.591497	7.1067	0.361594	7.08772	0.178228	7.10884	0.119931
7.08578	1.05012	7.08867	1.35033	7.0917	0.825653	1.91202	0.238781	1.91405	0.317593	1.91208	0.393645	7.08367	0.585342	7.08571	0.35719	7.06674	0.176261	7.08885	0.119388
7.06779	1.042	7.06869	1.33987	7.07171	0.818487	1.93303	0.241456	1.93406	0.321201	1.93209	0.397678	7.06468	0.57927	7.06573	0.352826	7.04675	0.17436	7.06886	0.119074
7.04881	1.03389	7.0487	1.32959	7.05172	0.811204	1.95404	0.244247	1.95408	0.324668	1.9521	0.401994	7.04469	0.573303	7.04574	0.34861	7.02677	0.172585	7.04887	0.118684
7.02782	1.02586	7.0287	1.31981	7.03273	0.804389	1.97304	0.246868	1.97409	0.328345	1.97211	0.406155	7.02471	0.567465	7.02575	0.344516	7.00577	0.170839	7.02889	0.118419
7.00783	1.01793	7.00872	1.30944	7.01274	0.797324	1.99205	0.2497	1.99409	0.331986	1.99212	0.410137	7.00472	0.561718	6.99076	0.336058	6.98577	0.168982	7.00891	0.117844
6.98784	1.01007	6.98873	1.29993	6.99275	0.790277	2.01205	0.252394	2.01409	0.335639	2.01211	0.414398	6.98472	0.556118	6.96078	0.332184	6.96578	0.167309	6.98891	0.117397
6.96685	1.00217	6.96873	1.28979	6.97276	0.783461	2.03306	0.25527	2.0341	0.339343	2.03212	0.418411	6.96474	0.550128	6.9468	0.328239	6.9468	0.165549	6.96891	0.117163
6.94685	0.994317	6.94774	1.28048	6.95278	0.776624	2.05409	0.257983	2.05413	0.342837	2.05215	0.422819	6.94475	0.54449	6.92581	0.324266	6.92881	0.163954	6.94892	0.116813
6.92686	0.986626	6.92775	1.27104	6.93278	0.770159	2.07313	0.260728	2.07416	0.346536	2.07219	0.426779	6.92475	0.538873	6.90581	0.320249	6.90782	0.16229	6.92894	0.116407
6.90787	0.979107	6.90876	1.26155	6.91279	0.763241	2.09314	0.263581	2.09418	0.350318	2.0942	0.430999	6.90476	0.533339	6.88581	0.316618	6.88783	0.160808	6.90895	0.116019
6.88788	0.971441	6.88876	1.25237	6.89279	0.756643	2.11314	0.266378	2.11418	0.35396	2.1142	0.435177	6.88476	0.527888	6.86582	0.31281	6.86884	0.159244	6.88896	0.115716
6.86689	0.963715	6.86877	1.243	6.87281	0.749976	2.13214	0.269244	2.13319	0.357614	2.13221	0.439347	6.86477	0.522464	6.84683	0.309251	6.84884	0.157745	6.86896	0.11521
6.8479	0.956499	6.84877	1.23375	6.85283	0.74356	2.15216	0.272058	2.15319	0.361402	2.15322	0.443573	6.84579	0.516967	6.82585	0.305574	6.82786	0.156227	6.84897	0.114758
6.82791	0.948938	6.82879	1.22446	6.83283	0.737178	2.17217	0.274829	2.1732	0.365202	2.17322	0.447696	6.82581	0.511452	6.80586	0.301937	6.80687	0.154688	6.82899	0.114564
6.80693	0.94173	6.80881	1.21587	6.81284	0.730631	2.19217	0.277704	2.19321	0.368879	2.19224	0.451874	6.80482	0.506273	6.78587	0.298431	6.78788	0.153423	6.80901	0.114116
6.78794	0.934156	6.78883	1.20686	6.79285	0.724154	2.21317	0.280585	2.21421	0.372598	2.21224	0.45605	6.78482	0.501244	6.76588	0.294733	6.76888	0.151975	6.78802	0.113677
6.76894	0.926893	6.76883	1.19825	6.77286	0.717878	2.23318	0.283506	2.23422	0.37631	2.23324	0.460267	6.76483	0.496128	6.74689	0.291364	6.74789	0.15058	6.76902	0.113452
6.74795	0.91983	6.74883	1.18951	6.75287	0.711863	2.25318	0.286293	2.25522	0.380071	2.25324	0.464363	6.74484	0.491011	6.72591	0.287914	6.72791	0.149354	6.75003	0.113096
6.72796	0.912776	6.72885	1.18098	6.73289	0.705627	2.27319	0.289158	2.27522	0.383943	2.27224	0.468655	6.72486	0.486135	6.70591	0.284845	6.70792	0.147865	6.72904	0.112676
6.70797	0.905583	6.70886	1.17229	6.7129	0.699409	2.2922	0.29212	2.29323	0.387801	2.29225	0.472545	6.70587	0.481059	6.68691	0.281469	6.68693	0.146658	6.70905	0.112289
6.68798	0.898683	6.68886	1.16376	6.69391	0.69336	2.3122	0.29507	2.31323	0.391442	2.31226	0.476755	6.68587	0.476095	6.66692	0.278175	6.66694	0.145486	6.68906	0.112032
6.668	0.891647	6.66888	1.15542	6.67392	0.687448	2.33221	0.297931	2.33324	0.395392	2.33226	0.481233	6.66488	0.471421	6.64693	0.274944	6.64695	0.144123	6.66907	0.111681
6.64701	0.884798	6.6489	1.14719	6.65293	0.681369	2.35221	0.300841	2.35325	0.399184	2.35226	0.485344	6.64589	0.466512	6.62695	0.271754	6.62796	0.142783	6.64909	0.111234
6.62702	0.877822	6.62891	1.13881	6.63294	0.67528	2.37222	0.30374	2.37326	0.402991	2.37227	0.489367	6.6259	0.461724	6.60696	0.268768	6.60797	0.141665	6.6291	0.110848
6.60803	0.871061	6.60892	1.13067	6.61295	0.669873	2.39223	0.306747	2.39327	0.407024	2.39328	0.493626	6.60492	0.457002	6.58697	0.265753	6.58698	0.14053	6.6091	0.110631
6.58903	0.864256	6.58892	1.12289	6.59296	0.663854	2.41224	0.309701	2.41428	0.41089	2.4133	0.497936	6.58493	0.452464	6.56698	0.262676	6.56699	0.139523	6.58912	0.110124
6.56805	0.857659	6.56893	1.11465	6.57297	0.657893	2.43224	0.312743	2.43429	0.414787	2.43231	0.502078	6.56593	0.447891	6.54699	0.259764	6.54801	0.13825	6.56913	0.10991
6.54706	0.850987	6.54894	1.10669	6.55298	0.652377	2.45224	0.315622	2.45428	0.418576	2.45331	0.506119	6.54595	0.443307	6.527	0.256778	6.52801	0.137061	6.54914	0.109593
6.52707	0.844427	6.52895	1.09871	6.53299	0.646637	2.47225	0.318632	2.47329	0.422563	2.47332	0.510509	6.52495	0.438825	6.50701	0.253995	6.50801	0.136079	6.52914	0.109309
6.50607	0.837804	6.50796	1.09089	6.51299	0.641277	2.49225	0.321587	2.49331	0.426557	2.49232	0.51463	6.50495	0.434319	6.48702	0.25127	6.48803	0.135014	6.50916	0.108867
6.48708	0.831513	6.48798	1.08313	6.493	0.635687	2.51327	0.324655	2.5143	0.43046	2.51233	0.518831	6.48497	0.429973	6.46703	0.248625	6.46704	0.133811	6.48917	0.108488
6.4691	0.824853	6.46898	1.07528	6.47302	0.629848	2.53329	0.327682	2.53432	0.434338	2.53234	0.523023	6.46599	0.425602	6.44604	0.245696	6.44705	0.132949	6.46917	0.108167
6.44911	0.81855	6.44899	1.06771	6.45303	0.624353	2.55231	0.330674	2.55434	0.438411	2.55236	0.52719	6.446	0.42134	6.42605	0.243045	6.42805	0.131948	6.44918	0.107815
6.42911	0.812009	6.428	1.06045	6.43304	0.618972	2.57233	0.333753	2.57436	0.442399	2.57238	0.531434	6.425	0.417099	6.40706	0.240274	6.40907	0.130837	6.42919	0.107366
6.40913	0.805858	6.40802	1.05259	6.41405	0.613467	2.59335	0.336839	2.59439	0.446375	2.59141	0.535587	6.40501	0.412877	6.38708	0.237768	6.38809	0.129876	6.40921	0.107124
6.38914	0.799548	6.38903	1.04511	6.39406	0.60822	2.61437	0.339962	2.61441	0.450542	2.61144	0.539687	6.38502	0.408616	6.36708	0.235012	6.3681	0.128959	6.39022	0.106741
6.36915	0.79328	6.36903	1.03785	6.37307	0.603024	2.6334	0.343016	2.63443	0.454513	2.63146	0.544026	6.36504	0.404659	6.34709	0.232494	6.34811	0.127992	6.37122	0.1065
6.34816	0.78725	6.34904	1.03033	6.35408	0.597565	2.65242	0.346149	2.65346	0.458556	2.65148	0.548198	6.34505	0.400596	6.32711	0.230011	6.32812	0.127118	6.35023	0.106189
6.32817	0.78108	6.32805	1.02318	6.33409	0.592492	2.67245	0.349267	2.67348	0.462663	2.6725	0.552443	6.32606	0.396603	6.30711	0.227346	6.30814	0.126253	6.32925	0.105677
6.30818	0.775142	6.30806	1.01581	6.3131	0.587344	2.69247	0.352378	2.6935	0.466779	2.69253	0.556544	6.30607	0.392331	6.28612	0.224941	6.28815	0.12524	6.30926	0.105449
6.2882	0.769077	6.28907	1.00863	6.29311	0.582156	2.71349	0.355555	2.71353	0.470684	2.71156	0.560866	6.28608	0.388485	6.26614	0.222491	6.26915	0.124416	6.28927	0.105115
6.2692	0.76299	6.26908	1.00167	6.27412	0.577474	2.73352	0.358683	2.73355	0.475054	2.73158	0.565202	6.2661	0.384682	6.24714	0.220105	6.24916	0.123517	6.27028	0.10474
6.24921	0.75732	6.24909	0.994298	6.25412	0.572069	2.75355	0.361749	2.75358	0.4791	2.7516	0.569445	6.2451	0.38075	6.22715	0.217909	6.22917	0.122721	6.25029	0.104479
6.22922	0.751439	6.2291	0.987488	6.23214	0.567087	2.77457	0.364984	2.77461	0.483267	2.77163	0.573725	6.22511	0.37695	6.20717	0.215561	6.20918	0.121744	6.2283	0.104143
6.20824	0.745551	6.20912	0.980462	6.21216	0.562101	2.79359	0.368168	2.79363	0.487541	2.79265	0.577801	6.20612	0.373258	6.18715	0.213468	6.18916	0.120934	6.20831	0.103803
6.18722	0.739657	6.18911	0.97341	6.19415	0.557213	2.81361	0.371459	2.81265	0.491678	2.81267	0.581978	6.1851	0.369482	6.16713	0.2111	6.16914	0.12009	6.18929	0.103412
6.1682	0.734151	6.16908	0.966591	6.17313	0.552475	2.83364	0.3746	2.83268	0.495885	2.8327	0.586408	6.16508	0.365609	6.14714	0.208894	6.14914	0.119427	6.16928	0.103161
6.14921	0.72828	6.14908	0.95983	6.15313	0.547791	2.85367	0.377867	2.85371	0.500154	2.85272	0.590598	6.1461	0.3621	6.12716	0.206748	6.12916	0.118668	6.14929	0.10295
6.12822	0.722574	6.12909	0.953091	6.13514	0.542905	2.8737	0.381112	2.87474	0.504399	2.87275	0.594857	6.12511	0.358567	6.10617	0.204583	6.10917	0.117799	6.1293	0.102371
6.10823	0.717008	6.10911	0.946276	6.11415	0.538199	2.89273	0.384315	2.89375	0.508699	2.89277	0.599032	6.10511	0.35484	6.08617	0.20234	6.08818	0.117129	6.1103	0.102194
6.08823	0.711417	6.08912	0.939741	6.09316	0.533564	2.91274	0.387698	2.91377	0.513033	2.9138	0.603195	6.08512	0.351369	6.06718	0.200372	6.0672	0.116366	6.09031	0.101804
6.06824	0.705883	6.06913	0.932758	6.07317	0.52886	2.93376	0.39094	2.9338	0.517267	2.93382	0.607549	6.06613	0.34791	6.0472	0.198226	6.0482	0.115606	6.06932	0.101513
6.04926	0.700423	6.04913	0.926545	6.05417	0.524259	2.95379	0.394302	2.95283	0.521641	2.95385	0.611673	6.04614	0.344329	6.0272	0.196315	6.02821	0.11482	6.04933	0.101132
6.02927	0.694931	6.02814	0.919992	6.03519	0.51974	2.97281	0.397577	2.97285	0.526101	2.97387	0.615829	6.00917	0.337598	6.00622	0.194223	6.00823	0.114127	6.03034	0.100866
6.00927	0.689519	6.00816	0.913531	6.0152	0.515293	2.99284	0.400888	2.99288	0.530468	2.99189	0.620376	5.97918	0.334315	5.98623	0.192189	5.98924	0.113373	6.01035	0.100502
5.98929	0.684133	5.98917	0.907057	5.99522	0.51092	3.01286	0.404302	3.01291	0.534912	3.01192	0.624443	5.96519	0.330931	5.96724	0.190289	5.96925	0.112739	5.98936	0.100277
5.9683	0.678701	5.96918	0.900809	5.97423	0.506394	3.03289	0.407624	3.03293	0.539187	3.03295	0.628828	5.94521	0.327619	5.94625	0.188302	5.94826	0.112021	5.97038	0.0998614
5.94732	0.673436	5.9492	0.894309	5.95424	0.501818	3.05291	0.410965	3.05295	0.543675	3.05297	0.633086	5.92621	0.324355	5.92526	0.18658	5.92827	0.111348	5.95039	0.0994879
5.92732	0.668276	5.9292	0.888037	5.93525	0.497609	3.07294	0.414353	3.07398	0.547992	3.07299	0.637312	5.90721	0.321275	5.90527	0.184657	5.90828	0.110578	5.9294	0.0993061
5.90832	0.663158	5.9092	0.881987	5.91325	0.493231	3.09296	0.417753	3.094	0.552576	3.09302	0.641595	5.88622	0.31801	5.88628	0.182839	5.88829	0.109791	5.90841	0.0988157
5.88834	0.657852	5.88921	0.875597	5.89227	0.488978	3.11298	0.421276	3.11302	0.557115	3.11204	0.645653	5.86524	0.314877	5.86729	0.181029	5.8683	0.109222	5.88842	0.0985685
5.86836	0.652768	5.86923	0.86947	5.87427	0.484583	3.13301	0.424661	3.13404	0.561612	3.13106	0.649995	5.84526	0.311796	5.8473	0.179179	5.84731	0.108746	5.87043	0.0982342
5.84937	0.64761	5.84924	0.863194	5.85428	0.480499	3.15303	0.428156	3.15407	0.566086	3.15209	0.654291	5.82627	0.308738	5.82732	0.177424	5.82833	0.108088	5.85044	0.0977998
5.82838	0.642622	5.82926	0.857213	5.8333	0.476197	3.17306	0.43151	3.17309	0.570671	3.17312	0.658572	5.80728	0.305726	5.80833	0.175774	5.80933	0.107441	5.82946	0.0975525
5.80739	0.63767	5.80927	0.851277	5.81431	0.472138	3.19308	0.435075	3.19312	0.575255	3.19314	0.662827	5.78629	0.302708	5.78834	0.174131	5.78834	0.10676	5.80947	0.0971858
5.78841	0.632631	5.78927	0.845222	5.79431	0.468024	3.21311	0.438646	3.21314	0.58003	3.21317	0.667133	5.76531	0.299697	5.76635	0.172355	5.76835	0.106052	5.79048	0.0969229
5.76942	0.627574	5.77029	0.83936	5.77433	0.464064	3.23313	0.442097	3.23417	0.584468	3.23319	0.671392	5.74531	0.29671	5.74636	0.170683	5.74936	0.105602	5.77049	0.0965849
5.74942	0.622747	5.7503	0.833339	5.75534	0.459963	3.25316	0.445568	3.25519	0.589284	3.25321	0.675692	5.72532	0.293832	5.72736	0.169032	5.72937	0.104861	5.7495	0.0963329
5.72943	0.617882	5.7283	0.82743	5.73535	0.455978	3.27318	0.449106	3.27421	0.593887	3.27324	0.679787	5.70534	0.290852	5.70737	0.167331	5.70938	0.10442	5.73051	0.0959612
5.70943	0.613136	5.70832	0.821654	5.71436	0.451957	3.2932	0.452705	3.29424	0.59847	3.29326	0.684175	5.68534	0.288049	5.68738	0.165802	5.68939	0.10376	5.71152	0.0956271
5.68944	0.608287	5.69033	0.815854	5.69437	0.448002	3.31321	0.456291	3.31526	0.603182	3.31228	0.688441	5.66535	0.285112	5.6674	0.164177	5.6694	0.103234	5.69153	0.095332
5.66946	0.603545	5.67134	0.810275	5.67538	0.444358	3.33325	0.459845	3.33429	0.607958	3.33231	0.692611	5.64536	0.282608	5.64741	0.162655	5.64841	0.102694	5.67154	0.094993
5.64848	0.598708	5.65035	0.804763	5.6554	0.440341	3.35328	0.463552	3.35432	0.612684	3.35334	0.697092	5.62636	0.279925	5.62742	0.16123	5.62843	0.102088	5.65055	0.0947638
5.62749	0.594095	5.62936	0.798773	5.63541	0.436333	3.37331	0.46732	3.37435	0.617777	3.37237	0.701233	5.60737	0.277154	5.60743	0.159618	5.60944	0.10152	5.63056	0.0944924
5.6085	0.589459	5.60938	0.793203	5.61442	0.432581	3.39333	0.470759	3.39437	0.622404	3.39239	0.705496	5.58639	0.274405	5.58744	0.158118	5.58945	0.101095	5.61058	0.0939799
5.58951	0.584843	5.58939	0.787737	5.59443	0.42898	3.41334	0.47445	3.41439	0.62728	3.41241	0.710264	5.56441	0.271816	5.56645	0.156693	5.56946	0.100455	5.59059	0.0937437
5.56952	0.580276	5.57039	0.782118	5.57444	0.425129	3.4334	0.478173	3.43345	0.632014	3.43246	0.714417	5.54541	0.269197	5.54645	0.155107	5.54948	0.100004	5.57159	0.0933307
5.54853	0.575732	5.5504	0.776444	5.55444	0.421478	3.45446	0.481937	3.4535	0.636791	3.45352	0.718488	5.52643	0.266509	5.52747	0.153706	5.52948	0.099392	5.5506	0.0930116
5.52854	0.571107	5.52941	0.770954	5.53446	0.417888	3.47448	0.485748	3.47352	0.641791	3.47354	0.723006	5.50643	0.263955	5.50848	0.152381	5.50949	0.0989217	5.53062	0.092776
5.50955	0.566673	5.50941	0.765656	5.51447	0.414132	3.49351	0.489376	3.49355	0.646898	3.49357	0.727073	5.48644	0.261417	5.48849	0.150906	5.4895	0.0982089	5.51163	0.0924505
5.48955	0.562203	5.48943	0.760309	5.49448	0.410566	3.51353	0.493164	3.51457	0.651869	3.51259	0.73168	5.46646	0.258926	5.4675	0.1495	5.46952	0.0978685	5.49164	0.0920615
5.46957	0.557866	5.46944	0.754962	5.47349	0.406995	3.53356	0.497019	3.53459	0.656733	3.53262	0.735902	5.44647	0.256481	5.44751	0.148286	5.44853	0.097318	5.47065	0.091732
5.44958	0.553377	5.44945	0.749387	5.45451	0.403617	3.55358	0.500665	3.55362	0.661994	3.55265	0.740022	5.42548	0.253921	5.42752	0.146867	5.42855	0.0968941	5.44966	0.091511
5.42959	0.54905	5.42947	0.74432	5.43451	0.4	3.57361	0.504632	3.57365	0.667117	3.57267	0.744391	5.40549	0.251494	5.40752	0.145535	5.40855	0.096298	5.43067	0.091189
5.4096	0.544662	5.41047	0.739055	5.41452	0.396607	3.59363	0.508346	3.59367	0.671943	3.59268	0.748585	5.3865	0.249049	5.38653	0.144179	5.38856	0.0958299	5.41168	0.0907246
5.38861	0.54041	5.39047	0.733909	5.39453	0.393029	3.61366	0.512191	3.61369	0.677556	3.61271	0.752776	5.36751	0.24666	5.36555	0.142986	5.36957	0.0952873	5.39169	0.0904576
5.36862	0.536225	5.36948	0.72861	5.37455	0.389524	3.63369	0.516117	3.63372	0.682678	3.63374	0.757163	5.34752	0.244329	5.34657	0.141569	5.34957	0.0948946	5.3707	0.0901432
5.34963	0.531964	5.3505	0.723529	5.35455	0.38624	3.65371	0.520113	3.65374	0.687796	3.65376	0.761665	5.32653	0.24195	5.32658	0.140322	5.32958	0.0943331	5.34971	0.089873
5.32964	0.527832	5.3315	0.718237	5.33356	0.383072	3.67373	0.523891	3.67477	0.692912	3.67379	0.766102	5.30654	0.239615	5.30659	0.139178	5.3086	0.0938849	5.33072	0.0895586
5.30965	0.523592	5.31051	0.713372	5.31358	0.379636	3.69375	0.527901	3.6948	0.698373	3.69381	0.770136	5.28755	0.237453	5.2876	0.137971	5.28861	0.0932988	5.31074	0.0892679
5.28866	0.519558	5.28953	0.708181	5.29459	0.376318	3.71379	0.53188	3.71382	0.703668	3.71384	0.774782	5.26657	0.235049	5.26761	0.136774	5.26962	0.0929388	5.28975	0.088949
5.26867	0.515348	5.26955	0.703194	5.2746	0.373204	3.73381	0.535828	3.73385	0.70922	3.73287	0.778861	5.24558	0.232967	5.24862	0.135541	5.24964	0.0924856	5.27075	0.0886113
5.24869	0.511313	5.25056	0.698127	5.25461	0.369781	3.75383	0.539765	3.75387	0.714472	3.75288	0.783308	5.22658	0.230659	5.22863	0.13443	5.22864	0.0919837	5.25077	0.088221
5.22869	0.507242	5.23156	0.69321	5.23562	0.366623	3.77387	0.543908	3.77389	0.719991	3.7729	0.787459	5.2066	0.228383	5.20764	0.133295	5.20865	0.0915179	5.23078	0.08791
5.2097	0.50336	5.21057	0.688171	5.21563	0.363378	3.79389	0.54791	3.79392	0.725353	3.79294	0.791628	5.18661	0.226295	5.18865	0.131912	5.18967	0.0911096	5.21078	0.0875426
5.18972	0.499369	5.18958	0.683211	5.19564	0.36016	3.81391	0.551871	3.81394	0.730955	3.81297	0.796101	5.16661	0.224335	5.16866	0.130969	5.16967	0.0907263	5.19079	0.0872935
5.16973	0.495358	5.16959	0.678554	5.17566	0.357073	3.83393	0.556008	3.83397	0.736493	3.83198	0.80061	5.14562	0.221974	5.14766	0.129892	5.14968	0.0902303	5.17181	0.0869609
5.14974	0.491483	5.1496	0.673721	5.15566	0.354014	3.85296	0.560074	3.85399	0.742027	3.852	0.804754	5.12663	0.220019	5.12767	0.128611	5.12969	0.0897308	5.15182	0.0867034
5.12975	0.487602	5.1286	0.668925	5.13467	0.350954	3.87299	0.564121	3.87502	0.747758	3.87204	0.809108	5.10764	0.217907	5.10769	0.12754	5.1097	0.0892333	5.13182	0.0863934
5.10976	0.483625	5.10962	0.664117	5.11469	0.347941	3.89402	0.568324	3.89505	0.753375	3.89207	0.81365	5.08766	0.215901	5.0887	0.126649	5.08972	0.0888395	5.11184	0.0860034
5.08977	0.479904	5.09064	0.659321	5.0787	0.341998	3.91405	0.572569	3.91407	0.759151	3.9131	0.817992	5.06666	0.213846	5.06971	0.125465	5.06973	0.0884325	5.09185	0.0857294
5.06977	0.476096	5.07065	0.654718	5.04771	0.338893	3.93407	0.576479	3.93409	0.764892	3.93412	0.82205	5.04567	0.211873	5.04872	0.124301	5.04974	0.0880967	5.07086	0.0853859
5.04978	0.472279	5.05166	0.649829	5.03372	0.335756	3.95409	0.581023	3.95412	0.770853	3.95414	0.826789	5.02568	0.209946	5.02774	0.123356	5.02975	0.0875492	5.04987	0.0850834
5.0298	0.468538	5.03167	0.64522	5.01374	0.333098	3.97411	0.585175	3.97414	0.776985	3.97316	0.830879	5.00669	0.207844	5.00874	0.122294	5.00976	0.0871887	5.03088	0.0846564
5.00981	0.464831	5.01067	0.640783	4.99476	0.33014	3.99413	0.58959	3.99417	0.782937	3.99218	0.835284	4.98671	0.205952	4.98875	0.121279	4.98977	0.0867605	5.01189	0.0845058
4.98982	0.461056	4.98968	0.636152	4.97476	0.327281	4.01416	0.593605	4.01419	0.789287	4.0122	0.839948	4.96672	0.203936	4.96877	0.120277	4.96978	0.0863613	4.99091	0.0841534
4.96983	0.45749	4.9697	0.631482	4.95477	0.324566	4.03419	0.597948	4.03422	0.795081	4.03323	0.84402	4.94674	0.202148	4.94878	0.119285	4.94979	0.0859177	4.97092	0.0838233
4.94985	0.453862	4.95071	0.626916	4.93478	0.321499	4.05421	0.602369	4.05425	0.801297	4.05426	0.84825	4.92675	0.200243	4.92779	0.118249	4.9288	0.0854592	4.95193	0.0835552
4.92986	0.450253	4.93072	0.622381	4.91379	0.318804	4.07423	0.606801	4.07427	0.807565	4.07428	0.852706	4.90675	0.198259	4.90781	0.117306	4.90881	0.0850492	4.93095	0.0831841
4.90987	0.446515	4.90973	0.617938	4.8948	0.315997	4.09526	0.611128	4.09529	0.814142	4.0943	0.857084	4.88676	0.196552	4.88881	0.116267	4.88982	0.0846933	4.91095	0.0828784
4.88988	0.443068	4.89075	0.613433	4.87581	0.313431	4.11528	0.615465	4.11531	0.820514	4.11432	0.861453	4.86777	0.194684	4.86981	0.115519	4.86883	0.0843155	4.89195	0.0825036
4.86888	0.439506	4.87175	0.609201	4.85582	0.310536	4.13431	0.619913	4.13434	0.826962	4.13536	0.865941	4.84779	0.192814	4.84883	0.114527	4.84885	0.0839886	4.87096	0.082333
4.84889	0.436052	4.85176	0.604683	4.83583	0.307845	4.15433	0.624521	4.15437	0.833353	4.15539	0.87013	4.82579	0.190982	4.82784	0.113537	4.82987	0.0833957	4.85097	0.0819013
4.82991	0.432613	4.83077	0.600354	4.81582	0.305342	4.17436	0.628838	4.1754	0.839076	4.17441	0.874573	4.80577	0.189213	4.80881	0.112624	4.80984	0.0831751	4.83199	0.0815804
4.80989	0.429061	4.81074	0.595979	4.7958	0.302625	4.19339	0.633237	4.19543	0.845404	4.21046	0.883189	4.78776	0.187448	4.7888	0.111771	4.78982	0.0825991	4.81197	0.0813577
4.78987	0.425672	4.79173	0.591657	4.77581	0.300053	4.21341	0.637822	4.21445	0.850814	4.23951	0.887747	4.76777	0.185712	4.76781	0.110805	4.76983	0.0822409	4.79195	0.0810127
4.76988	0.422278	4.77075	0.587387	4.75582	0.297208	4.23544	0.642371	4.23448	0.856691	4.25252	0.892112	4.74678	0.184029	4.74883	0.109913	4.74984	0.0819002	4.77196	0.0807486
4.74989	0.418912	4.75076	0.583263	4.73582	0.294765	4.25546	0.646874	4.2555	0.862202	4.27354	0.896494	4.72679	0.182341	4.72884	0.109113	4.72985	0.0814641	4.75197	0.080227
4.7299	0.41559	4.73177	0.578989	4.71483	0.292118	4.27348	0.651486	4.27552	0.8676	4.29456	0.900865	4.7078	0.180668	4.70784	0.108298	4.70986	0.0811036	4.73198	0.0800035
4.70991	0.412205	4.71178	0.57483	4.69384	0.289732	4.29351	0.656249	4.29455	0.8729	4.31359	0.90521	4.68781	0.17897	4.68885	0.107349	4.68987	0.0807493	4.71199	0.0796782
4.68992	0.408845	4.69179	0.57061	4.67485	0.287109	4.31353	0.660798	4.33059	0.883195	4.33261	0.909462	4.66682	0.177379	4.66887	0.106599	4.66988	0.0803973	4.69201	0.0794214
4.66993	0.40556	4.6708	0.566425	4.65587	0.284651	4.33355	0.665665	4.36063	0.888436	4.35263	0.91398	4.64684	0.175672	4.64888	0.105735	4.6499	0.0798563	4.67202	0.0789933
4.64994	0.402408	4.65081	0.5623	4.63588	0.282172	4.35358	0.670128	4.37465	0.89336	4.37266	0.918161	4.62785	0.174127	4.62889	0.10485	4.6309	0.0795128	4.65202	0.0787229
4.62994	0.399104	4.63182	0.558173	4.6159	0.279723	4.37361	0.674939	4.39468	0.898104	4.39269	0.922538	4.60786	0.17248	4.6089	0.104109	4.61092	0.0792853	4.63203	0.078385
4.60996	0.395916	4.61183	0.554067	4.59591	0.277192	4.39464	0.679653	4.4147	0.903548	4.41272	0.927051	4.58787	0.17092	4.58992	0.103279	4.58993	0.078702	4.61205	0.0780205
4.58998	0.392785	4.59084	0.550112	4.57592	0.274805	4.41466	0.684375	4.43472	0.908324	4.43375	0.931426	4.56788	0.169292	4.56893	0.10245	4.56994	0.078338	4.59206	0.0778272
4.56999	0.389466	4.57086	0.546038	4.55493	0.272416	4.43369	0.689227	4.45478	0.913245	4.45477	0.93608	4.54789	0.167882	4.54893	0.101668	4.54995	0.0781482	4.57207	0.0774307
4.55	0.386432	4.55186	0.542146	4.53493	0.270058	4.45271	0.694238	4.4748	0.91793	4.47379	0.940408	4.52789	0.166264	4.52994	0.100845	4.52996	0.0777242	4.55108	0.0772125
4.53001	0.383309	4.53187	0.538101	4.51594	0.267639	4.47373	0.698996	4.49481	0.92266	4.49281	0.944617	4.50791	0.164868	4.50896	0.100113	4.50897	0.0773088	4.53109	0.0768176
4.50901	0.380289	4.51188	0.534064	4.49595	0.265326	4.49476	0.703814	4.51483	0.927856	4.51383	0.949004	4.48792	0.163335	4.48897	0.0994027	4.48898	0.0769727	4.51211	0.0765417
4.48902	0.377128	4.49189	0.530281	4.47497	0.262985	4.51479	0.708696	4.53484	0.932432	4.53386	0.953542	4.46793	0.161786	4.46898	0.0985802	4.46999	0.0765993	4.49111	0.0762561
4.47004	0.374139	4.47191	0.526325	4.45499	0.26072	4.53381	0.713785	4.55487	0.936971	4.55389	0.957899	4.44794	0.16036	4.449	0.0977741	4.45001	0.0762469	4.47111	0.0758456
4.45006	0.370947	4.45192	0.522402	4.435	0.258391	4.55384	0.718736	4.5749	0.942006	4.57392	0.962233	4.42796	0.158883	4.42901	0.0971192	4.43003	0.0758994	4.45213	0.0756252
4.43007	0.368055	4.43194	0.518601	4.415	0.256141	4.57487	0.723819	4.59492	0.947013	4.59294	0.966718	4.40797	0.157476	4.40902	0.0962635	4.41004	0.0755158	4.43015	0.0752202
4.41008	0.365003	4.41195	0.514803	4.39601	0.253898	4.59389	0.728756	4.61595	0.951776	4.61297	0.971015	4.38799	0.156077	4.39002	0.0956078	4.39003	0.0751172	4.41016	0.0748738
4.3891	0.362078	4.39196	0.511082	4.37602	0.251724	4.61391	0.733954	4.63598	0.95626	4.63299	0.97551	4.36799	0.154555	4.37003	0.0949613	4.37004	0.0747125	4.39217	0.0746294
4.3691	0.359219	4.37196	0.507284	4.35503	0.249526	4.63393	0.738945	4.655	0.961041	4.65301	0.979988	4.348	0.153243	4.34904	0.0941433	4.35106	0.0743533	4.37217	0.0743272
4.35011	0.356059	4.35196	0.503479	4.33504	0.247361	4.65395	0.743994	4.67503	0.965936	4.67304	0.984258	4.32701	0.151852	4.32905	0.0935432	4.33106	0.0739988	4.35218	0.0739594
4.33013	0.353256	4.33197	0.49968	4.31605	0.245105	4.67498	0.749228	4.69505	0.970585	4.69407	0.988613	4.30702	0.150346	4.31006	0.0927463	4.31008	0.0736385	4.3322	0.0735407
4.31014	0.350396	4.31199	0.496095	4.29607	0.242942	4.69501	0.754408	4.71507	0.975376	4.71509	0.993401	4.28703	0.149084	4.28908	0.0921368	4.2911	0.0733557	4.31221	0.0733847
4.29014	0.34763	4.291	0.492429	4.27608	0.240941	4.71503	0.75965	4.7351	0.980268	4.73512	0.997651	4.26705	0.147673	4.2691	0.0914058	4.27111	0.0730804	4.29223	0.072977
4.25416	0.341806	4.27101	0.488793	4.25609	0.23881	4.73506	0.764819	4.75512	0.984726	4.75415	1.00217	4.24806	0.146334	4.2501	0.0907187	4.25111	0.0725826	4.27225	0.0726489
4.22417	0.339128	4.25202	0.485138	4.23611	0.236716	4.75409	0.770223	4.77414	0.989505	4.77417	1.00633	4.22807	0.145047	4.23011	0.0899837	4.23113	0.0721853	4.25226	0.0723587
4.21018	0.336281	4.23104	0.481411	4.21611	0.234577	4.77312	0.775484	4.79417	0.994188	4.79419	1.01072	4.20808	0.143779	4.21012	0.0894055	4.21013	0.0718905	4.23227	0.0720102
4.19019	0.333463	4.21104	0.477883	4.19612	0.232502	4.79314	0.780782	4.81523	0.999415	4.81424	1.01532	4.18809	0.142379	4.19014	0.0886486	4.19014	0.0715599	4.21227	0.0716538
4.1702	0.330767	4.19205	0.47434	4.17613	0.2305	4.81319	0.786374	4.83528	1.00379	4.83429	1.01976	4.1681	0.141157	4.17014	0.0880846	4.17016	0.071149	4.19227	0.0714254
4.15021	0.328065	4.17206	0.470695	4.15615	0.22839	4.83424	0.791838	4.85531	1.00873	4.85432	1.02416	4.14811	0.139916	4.15015	0.0873843	4.15017	0.0708248	4.17228	0.0710431
4.12922	0.325416	4.15208	0.467346	4.13615	0.226523	4.85527	0.796935	4.87533	1.01307	4.87434	1.02851	4.12812	0.138533	4.13016	0.086911	4.13018	0.07053	4.1523	0.0707787
4.10923	0.322642	4.13109	0.463608	4.11616	0.224458	4.8743	0.802774	4.89536	1.01811	4.89337	1.03294	4.10812	0.13743	4.10917	0.0861566	4.11019	0.0701721	4.13231	0.0704603
4.09025	0.320023	4.11109	0.46025	4.09617	0.222514	4.89332	0.808016	4.91539	1.02274	4.91341	1.03738	4.08814	0.136152	4.08918	0.0854467	4.09121	0.0697964	4.11232	0.0701857
4.07026	0.317412	4.0921	0.456662	4.07618	0.220531	4.91335	0.813578	4.93541	1.02756	4.93343	1.04205	4.06816	0.13494	4.07019	0.0848537	4.07121	0.0694785	4.09234	0.0698242
4.05027	0.314755	4.07212	0.453319	4.0562	0.218671	4.93337	0.819374	4.95544	1.03227	4.95344	1.04622	4.04816	0.13379	4.05021	0.0842482	4.05123	0.0691525	4.07234	0.0695142
4.03029	0.312129	4.05113	0.44989	4.03621	0.216681	4.9534	0.824963	4.97546	1.03698	4.97347	1.05081	4.02817	0.132643	4.02922	0.0836618	4.03223	0.0687246	4.05236	0.0692447
4.00929	0.309528	4.03114	0.446303	4.01622	0.214821	4.97342	0.830695	4.99549	1.04176	4.99349	1.05521	4.00818	0.131386	4.00923	0.0829831	4.01224	0.0683613	4.03237	0.0688833
3.98931	0.307011	4.01115	0.443105	3.99524	0.212806	4.99445	0.836123	5.01651	1.04638	5.01352	1.05951	3.9882	0.13023	3.98924	0.0824145	3.99225	0.0680667	4.01237	0.0685214
3.97032	0.304425	3.99116	0.439634	3.97525	0.210982	5.01447	0.842117	5.03654	1.0514	5.03354	1.0638	3.96821	0.128967	3.96925	0.0817732	3.97127	0.0678005	3.99239	0.0681834
3.95033	0.30187	3.97117	0.43638	3.95626	0.209239	5.03349	0.848084	5.05558	1.05575	5.05359	1.06847	3.94822	0.12793	3.95027	0.0812236	3.95028	0.0674741	3.9724	0.0679703
3.93035	0.299278	3.95119	0.432947	3.93627	0.207327	5.05353	0.853852	5.07564	1.06063	5.07365	1.0726	3.92824	0.126733	3.93127	0.080604	3.93129	0.0670019	3.95241	0.0675975
3.91036	0.296856	3.9322	0.429645	3.91628	0.205399	5.07359	0.859585	5.09571	1.06565	5.09371	1.07732	3.90725	0.125631	3.91129	0.0800537	3.9113	0.0666675	3.93242	0.0672666
3.89037	0.29439	3.91222	0.426345	3.89629	0.203664	5.09365	0.865568	5.11576	1.07034	5.11477	1.08218	3.88726	0.124449	3.8903	0.0794509	3.89031	0.0663979	3.91243	0.066999
3.87037	0.291842	3.89223	0.42303	3.8763	0.201792	5.11371	0.87148	5.13482	1.07501	5.13483	1.08633	3.86827	0.123384	3.87031	0.0788815	3.87033	0.0660577	3.89245	0.0666802
3.85038	0.289483	3.87224	0.419758	3.85631	0.200119	5.15083	0.883472	5.15489	1.07977	5.1539	1.09087	3.84828	0.122264	3.85032	0.078338	3.85033	0.0656861	3.87246	0.0663397
3.8314	0.287025	3.85124	0.416723	3.83532	0.19828	5.18093	0.889579	5.17595	1.08467	5.17396	1.09516	3.82829	0.121163	3.83033	0.0777611	3.83135	0.0653457	3.85246	0.0661193
3.81141	0.284605	3.83125	0.413516	3.81533	0.196563	5.19397	0.895997	5.19601	1.0892	5.19402	1.09989	3.8083	0.120126	3.81035	0.0772417	3.81136	0.0650139	3.83247	0.0657254
3.79142	0.282224	3.81127	0.410293	3.79535	0.194761	5.21403	0.901993	5.21607	1.09406	5.21408	1.10405	3.78831	0.119006	3.79036	0.0765855	3.79036	0.0646563	3.81248	0.0652997
3.77142	0.27982	3.79127	0.407173	3.77536	0.19315	5.23409	0.90823	5.23513	1.09884	5.23414	1.10848	3.76832	0.11794	3.76936	0.07611	3.77136	0.0643847	3.7925	0.0649023
3.75043	0.27749	3.77128	0.403988	3.75636	0.191372	5.25515	0.914442	5.25519	1.10347	5.25421	1.11255	3.74833	0.116955	3.74936	0.0755491	3.75238	0.0639561	3.77351	0.064701
3.73044	0.275145	3.7513	0.400711	3.73638	0.189751	5.27521	0.920735	5.27625	1.10831	5.27427	1.11744	3.72734	0.115817	3.73038	0.0749863	3.73239	0.0637001	3.75352	0.0643954
3.71045	0.272791	3.73231	0.397789	3.71639	0.187984	5.29527	0.927	5.29632	1.11301	5.29432	1.12215	3.70735	0.114909	3.71039	0.0744626	3.71241	0.0633716	3.73253	0.0641491
3.69047	0.270495	3.71232	0.394536	3.6964	0.186451	5.31534	0.933497	5.31538	1.11784	5.31438	1.12638	3.68836	0.113801	3.6904	0.0739826	3.69142	0.0629998	3.71254	0.0638407
3.67048	0.268221	3.69233	0.391489	3.6764	0.184684	5.3354	0.939978	5.33544	1.12245	5.33445	1.13072	3.66837	0.112737	3.67042	0.0733879	3.67043	0.0627552	3.69255	0.0634858
3.65049	0.265897	3.67234	0.388508	3.65642	0.182996	5.35547	0.946309	5.3565	1.1275	5.35451	1.13606	3.64838	0.111764	3.65043	0.0728176	3.65044	0.0622681	3.67256	0.0632028
3.6305	0.263593	3.65234	0.385367	3.63643	0.181344	5.37553	0.953168	5.37657	1.13191	5.37457	1.13991	3.62839	0.110691	3.62945	0.0723885	3.63144	0.0620372	3.65258	0.0628096
3.6115	0.261403	3.63236	0.382405	3.61644	0.179735	5.39558	0.959378	5.39663	1.13675	5.39463	1.14422	3.60841	0.109739	3.60946	0.0717995	3.61245	0.0616636	3.63258	0.0624877
3.59152	0.259163	3.61138	0.37925	3.59645	0.1781	5.41464	0.966187	5.41569	1.14164	5.41468	1.14915	3.58842	0.108833	3.58947	0.0712308	3.59248	0.0613303	3.61259	0.0623016
3.57154	0.256908	3.59139	0.376255	3.57646	0.176487	5.4357	0.972984	5.43575	1.14612	5.43475	1.15327	3.56843	0.107931	3.56948	0.0707543	3.57249	0.0610438	3.59261	0.0618739
3.55255	0.254725	3.5724	0.373379	3.55648	0.174921	5.45777	0.979989	5.45681	1.15089	5.45482	1.15775	3.54844	0.106956	3.54949	0.0702795	3.5525	0.0607496	3.57262	0.0616471
3.53156	0.252593	3.55241	0.370409	3.53649	0.173419	5.47683	0.986554	5.47687	1.15606	5.47487	1.16234	3.52846	0.106033	3.5295	0.0697841	3.53251	0.0603562	3.55264	0.0612424
3.51057	0.250362	3.53242	0.367379	3.51651	0.171839	5.49488	0.993258	5.49692	1.16049	5.49493	1.16658	3.50847	0.105053	3.5105	0.0693105	3.51152	0.0599641	3.53264	0.0609236
3.49158	0.248175	3.51242	0.364456	3.49652	0.170276	5.51495	1.0003	5.51599	1.16528	5.515	1.17129	3.48948	0.10407	3.49052	0.0687275	3.49154	0.059698	3.51365	0.0605814
3.47259	0.246121	3.49243	0.36154	3.47752	0.168747	5.53701	1.00735	5.53605	1.17027	5.53506	1.17594	3.46949	0.103228	3.47053	0.068212	3.47155	0.0593429	3.49366	0.0603346
3.4526	0.243863	3.47245	0.358618	3.45753	0.167156	5.55808	1.01441	5.55611	1.17502	5.55512	1.18014	3.44849	0.102254	3.45054	0.0677175	3.45155	0.0590615	3.47268	0.0600138
3.43158	0.241806	3.45246	0.355765	3.43651	0.165591	5.57613	1.02129	5.57618	1.17968	5.57519	1.18486	3.42947	0.10139	3.42952	0.0672971	3.43253	0.0587143	3.45269	0.0595942
3.41056	0.239706	3.43244	0.35279	3.41649	0.164215	5.5952	1.02877	5.59724	1.18443	5.59525	1.18909	3.40946	0.100335	3.40951	0.0667709	3.41252	0.0583914	3.43267	0.0593325
3.39058	0.237546	3.39643	0.347198	3.3965	0.162704	5.61526	1.03585	5.61631	1.18928	5.61531	1.19379	3.38847	0.0994648	3.39052	0.0662419	3.39254	0.0579822	3.41265	0.0590126
3.37159	0.235518	3.36645	0.344376	3.37651	0.161235	5.63532	1.04298	5.63536	1.19396	5.63537	1.19815	3.36749	0.098639	3.37053	0.0658174	3.37155	0.0576882	3.39267	0.0587062
3.3526	0.233419	3.35246	0.341518	3.35653	0.159725	5.65539	1.05037	5.65642	1.19899	5.65543	1.20265	3.3475	0.0977674	3.35054	0.0653042	3.35155	0.0573778	3.37267	0.0584294
3.33161	0.231409	3.33247	0.338756	3.33554	0.15833	5.67545	1.05784	5.67749	1.20341	5.67549	1.2075	3.32951	0.0968813	3.33055	0.0649105	3.33256	0.0570927	3.35368	0.0581181
3.31162	0.229359	3.31248	0.335926	3.31555	0.156851	5.6955	1.06532	5.69756	1.20869	5.69555	1.21176	3.30952	0.0960156	3.31055	0.0643385	3.31258	0.0566978	3.3337	0.0577215
3.29163	0.227349	3.29249	0.33324	3.29656	0.155352	5.71657	1.07272	5.71661	1.21323	5.71461	1.21601	3.28853	0.0951509	3.29057	0.0639848	3.29159	0.0564362	3.31371	0.0574387
3.27064	0.225303	3.27251	0.330525	3.27657	0.153985	5.73663	1.08057	5.73667	1.21794	5.73468	1.22064	3.26855	0.094269	3.27058	0.0634473	3.2716	0.0560036	3.29372	0.0570522
3.25166	0.223358	3.25252	0.327714	3.25659	0.152533	5.75568	1.08828	5.75774	1.22291	5.75574	1.22553	3.24856	0.093378	3.25059	0.0629734	3.25161	0.0557214	3.27373	0.0567141
3.23267	0.221402	3.23253	0.325	3.2376	0.151143	5.77575	1.09605	5.7778	1.22716	5.77581	1.23009	3.22856	0.0925981	3.23061	0.0624921	3.23162	0.0554408	3.25374	0.0564148
3.21268	0.219382	3.21254	0.322328	3.21761	0.149772	5.79681	1.10389	5.79686	1.23241	5.79587	1.23469	3.20857	0.091779	3.21062	0.0620255	3.21263	0.0551102	3.23275	0.0561267
3.19269	0.217449	3.19255	0.319621	3.19663	0.148313	5.81688	1.11195	5.81692	1.23695	5.81593	1.23859	3.18858	0.0909249	3.19063	0.0616089	3.19264	0.0547842	3.21277	0.0558804
3.1727	0.215518	3.17256	0.316967	3.17663	0.146962	5.83593	1.12019	5.83698	1.24179	5.83599	1.24308	3.1686	0.0900932	3.17064	0.0611359	3.17166	0.0544314	3.19278	0.0555133
3.1517	0.213593	3.15256	0.314253	3.15665	0.145619	5.857	1.12822	5.85703	1.24681	5.85604	1.24787	3.14861	0.0892582	3.15065	0.060656	3.15167	0.0540453	3.17279	0.05522
3.13172	0.211629	3.13257	0.311763	3.13766	0.144264	5.87706	1.13644	5.8781	1.25137	5.8761	1.25225	3.12862	0.0885313	3.12966	0.0602054	3.13167	0.0538064	3.1528	0.0549397
3.11272	0.209728	3.11259	0.309018	3.11767	0.142957	5.89612	1.14504	5.89816	1.25611	5.89617	1.25681	3.10863	0.0876902	3.10967	0.0599046	3.11168	0.0534707	3.13382	0.0545149
3.09174	0.207812	3.09161	0.306408	3.09768	0.141694	5.91617	1.15331	5.91722	1.26103	5.91623	1.26172	3.08965	0.0868924	3.09069	0.0593801	3.0927	0.0531575	3.11382	0.0542379
3.07176	0.205993	3.07163	0.303699	3.07769	0.140296	5.93624	1.16177	5.93728	1.26551	5.9363	1.26598	3.06965	0.0860298	3.0707	0.0588572	3.07272	0.0528288	3.09383	0.053883
3.05178	0.204115	3.05264	0.301181	3.05671	0.139054	5.95631	1.17107	5.95835	1.27072	5.95636	1.27036	3.04966	0.0852738	3.05071	0.0584279	3.05174	0.0524384	3.07385	0.0535668
3.03178	0.202241	3.03263	0.298594	3.03671	0.137713	5.97637	1.17979	5.97741	1.2754	5.97643	1.27503	3.02968	0.0846035	3.02973	0.0579618	3.03174	0.0522105	3.05286	0.0532771
3.01279	0.200431	3.01265	0.296123	3.01772	0.136389	5.99644	1.18864	5.99646	1.28022	5.99648	1.27928	3.00869	0.0838392	3.00974	0.0574812	3.01275	0.0518861	3.03287	0.0529008
2.9918	0.198574	2.99267	0.293486	2.99874	0.135135	6.01649	1.19782	6.01652	1.28523	6.01653	1.28361	2.9887	0.0830134	2.99075	0.0571178	2.99177	0.0515397	3.01289	0.0525954
2.97181	0.196783	2.97267	0.29096	2.97774	0.133937	6.03655	1.20737	6.03659	1.28942	6.03559	1.28846	2.96971	0.0822983	2.97076	0.0566653	2.97078	0.0511975	2.9929	0.0523069
2.95183	0.194953	2.95268	0.288403	2.95776	0.132557	6.05761	1.21718	6.05765	1.29431	6.05566	1.2926	2.95171	0.0815399	2.95077	0.0562907	2.95178	0.0508722	2.97391	0.0520102
2.93184	0.193153	2.9327	0.285898	2.93777	0.131406	6.07767	1.22715	6.07771	1.29955	6.07673	1.29775	2.93173	0.0808075	2.93078	0.0558894	2.9328	0.0506192	2.95492	0.0516791
2.91285	0.191312	2.91272	0.283424	2.91678	0.130107	6.09674	1.23724	6.09878	1.30387	6.09678	1.30245	2.90975	0.0800882	2.91079	0.0554168	2.91282	0.0502561	2.93393	0.0513965
2.89286	0.189516	2.89273	0.280909	2.8968	0.128911	6.1168	1.24694	6.11984	1.30875	6.11685	1.307	2.88877	0.0793145	2.89081	0.0550691	2.89282	0.0498902	2.91295	0.0510256
2.87287	0.187812	2.87274	0.278401	2.87681	0.127562	6.13686	1.25634	6.1379	1.3138	6.13691	1.31103	2.86878	0.0785654	2.87082	0.0545702	2.87283	0.0496239	2.89296	0.0507047
2.85288	0.186101	2.85275	0.276084	2.85782	0.126393	6.1569	1.26567	6.15797	1.31837	6.15697	1.31579	2.84978	0.0777897	2.85082	0.0542736	2.85284	0.0492997	2.87297	0.050361
2.8329	0.184315	2.83376	0.273474	2.83783	0.125265	6.17695	1.27371	6.17805	1.32314	6.17705	1.32009	2.82979	0.0770757	2.83083	0.0537953	2.83285	0.0489835	2.85298	0.0500542
2.8129	0.182543	2.81377	0.271127	2.81684	0.123971	6.19705	1.28157	6.19713	1.32799	6.19714	1.32478	2.8098	0.0764088	2.81084	0.0533305	2.81286	0.048717	2.83399	0.0497857
2.79291	0.180815	2.79378	0.268684	2.79785	0.122835	6.21812	1.28913	6.21721	1.33313	6.21721	1.3294	2.78981	0.0756959	2.79086	0.0529402	2.79187	0.048323	2.81299	0.0494608
2.77193	0.179181	2.77379	0.266297	2.77787	0.121559	6.2382	1.29624	6.23827	1.33745	6.23727	1.33409	2.76882	0.0749719	2.77087	0.0524925	2.77188	0.0480081	2.79301	0.0491495
2.75093	0.177407	2.7528	0.26395	2.75688	0.120508	6.25725	1.30303	6.25934	1.34214	6.25733	1.33855	2.74883	0.0742099	2.75088	0.0520438	2.75189	0.047719	2.77402	0.0488273
2.72994	0.175738	2.73281	0.261509	2.73688	0.119265	6.27732	1.30936	6.27839	1.34753	6.2774	1.34285	2.72885	0.0736274	2.73089	0.0516306	2.7319	0.0473322	2.75303	0.0484675
2.71096	0.174019	2.71282	0.259167	2.7179	0.118102	6.29738	1.31593	6.29845	1.35197	6.29746	1.3471	2.70886	0.0729213	2.7109	0.0513484	2.71192	0.0470326	2.73304	0.0481585
2.69297	0.172397	2.69283	0.256752	2.69891	0.11696	6.31743	1.32202	6.31952	1.35688	6.31652	1.35179	2.68888	0.0722331	2.69091	0.0509157	2.69194	0.0466631	2.71405	0.047819
2.67299	0.170728	2.67285	0.254482	2.67893	0.115807	6.33749	1.32826	6.33857	1.36161	6.33658	1.35603	2.66989	0.0715351	2.67093	0.0505181	2.67295	0.0463712	2.69506	0.0475161
2.653	0.169026	2.65286	0.252111	2.65794	0.114733	6.35756	1.33436	6.35763	1.36655	6.35664	1.36102	2.65089	0.0708791	2.64993	0.0501039	2.65296	0.0461272	2.67508	0.0472015
2.63301	0.167466	2.63287	0.249725	2.63795	0.11354	6.37763	1.34018	6.37869	1.37153	6.3767	1.36558	2.62991	0.0701977	2.62996	0.0497297	2.63296	0.0457133	2.65409	0.0468038
2.61302	0.165794	2.61388	0.247438	2.61796	0.112444	6.39769	1.34589	6.39876	1.37599	6.39776	1.36995	2.60992	0.0694793	2.61097	0.0492239	2.61298	0.0454643	2.6341	0.0465655
2.59304	0.164128	2.59389	0.245098	2.59797	0.111278	6.41774	1.35189	6.41781	1.38112	6.41682	1.37475	2.59094	0.0688874	2.59098	0.0489128	2.59299	0.0451195	2.61512	0.0462223
2.57304	0.162538	2.5729	0.242816	2.57798	0.110196	6.43781	1.35761	6.43787	1.3857	6.43588	1.37927	2.56995	0.0681895	2.57199	0.0484694	2.573	0.0447911	2.59413	0.0460024
2.55306	0.160907	2.55392	0.240493	2.55799	0.109062	6.45787	1.36334	6.45893	1.39089	6.45594	1.38363	2.54896	0.0675641	2.551	0.0481211	2.55202	0.0444438	2.57314	0.0455992
2.53308	0.159377	2.53393	0.238317	2.53801	0.107995	6.47794	1.36905	6.479	1.39538	6.47701	1.38809	2.52898	0.0669952	2.53001	0.0476436	2.53203	0.0442107	2.55416	0.0452935
2.51309	0.157742	2.51294	0.236034	2.51802	0.106991	6.498	1.37474	6.49807	1.40041	6.49707	1.39237	2.50999	0.0662049	2.51004	0.0473714	2.51305	0.0438462	2.53517	0.0449034
2.49309	0.156214	2.49396	0.233713	2.49803	0.10585	6.51805	1.38003	6.51913	1.40523	6.51713	1.39737	2.49099	0.0656292	2.49004	0.0469579	2.49306	0.0435297	2.51518	0.0446719
2.47311	0.154642	2.47397	0.231441	2.47804	0.104736	6.53812	1.38594	6.5392	1.40979	6.5372	1.40205	2.47	0.065022	2.47105	0.0465565	2.47307	0.0432285	2.49519	0.0443489
2.45312	0.153079	2.45298	0.229248	2.45706	0.103673	6.5582	1.39135	6.55926	1.41468	6.55626	1.40642	2.44902	0.0643308	2.45107	0.0461699	2.45308	0.0428815	2.4742	0.0440699
2.43313	0.151606	2.43299	0.227034	2.43707	0.102671	6.57827	1.39721	6.57933	1.41951	6.57632	1.41099	2.43003	0.0637043	2.43108	0.0458066	2.4331	0.0424847	2.45421	0.0436397
2.41314	0.149988	2.413	0.224778	2.41808	0.101588	6.59833	1.40265	6.59839	1.42444	6.59638	1.41539	2.41004	0.0630804	2.41009	0.0454749	2.41311	0.042255	2.43323	0.0433281
2.39315	0.14847	2.39301	0.222514	2.39808	0.100588	6.61739	1.40805	6.61844	1.42909	6.61644	1.42044	2.38905	0.0624014	2.3901	0.0450319	2.39311	0.0419598	2.41224	0.0430098
2.37316	0.146976	2.37302	0.220338	2.37909	0.0995081	6.63746	1.41381	6.6385	1.43409	6.63751	1.42464	2.37006	0.0618731	2.37111	0.0446334	2.37313	0.0415605	2.39425	0.0426701
2.35217	0.145424	2.35303	0.218208	2.35911	0.0984992	6.65853	1.41916	6.65856	1.43882	6.65757	1.42924	2.35008	0.0611887	2.35112	0.0442336	2.35313	0.0412741	2.37527	0.0423857
2.33219	0.143925	2.33405	0.216022	2.33813	0.097515	6.67858	1.42476	6.67863	1.44343	6.67763	1.43371	2.33009	0.0605819	2.33114	0.0438819	2.33214	0.0409981	2.35528	0.0420602
2.3122	0.142458	2.31406	0.213886	2.31814	0.0964665	6.69865	1.43021	6.69869	1.44832	6.69769	1.43828	2.3111	0.0599321	2.31115	0.0434767	2.31216	0.0406615	2.33529	0.0416868
2.29221	0.140914	2.29307	0.211663	2.29914	0.0953431	6.71871	1.43568	6.71875	1.45323	6.71775	1.44312	2.29111	0.0594165	2.29115	0.0431376	2.29317	0.0403456	2.31529	0.0413954
2.27323	0.139441	2.27309	0.20952	2.27915	0.0944624	6.73877	1.44099	6.73881	1.45809	6.73781	1.44738	2.27012	0.058812	2.27217	0.0427206	2.27318	0.0400303	2.2953	0.0411078
2.25324	0.137925	2.2541	0.207384	2.25917	0.0934154	6.75883	1.44716	6.75886	1.46281	6.75787	1.45229	2.25014	0.0581369	2.25218	0.042384	2.25319	0.0397883	2.27432	0.0407869
2.23325	0.13653	2.23411	0.205253	2.23818	0.0923971	6.7789	1.45252	6.77893	1.4679	6.77794	1.45678	2.23115	0.0575279	2.2322	0.0419797	2.23221	0.0394179	2.25434	0.0404791
2.21326	0.135031	2.21312	0.203093	2.21819	0.0913877	6.79896	1.45761	6.799	1.47251	6.797	1.46099	2.21116	0.0570323	2.21221	0.0415641	2.21223	0.0390739	2.23535	0.0401025
2.19227	0.133581	2.19314	0.200996	2.19921	0.0903867	6.81902	1.46325	6.81905	1.4771	6.81806	1.46565	2.19117	0.0564093	2.19122	0.0412528	2.19324	0.0387733	2.21435	0.039781
2.17229	0.13216	2.17415	0.198995	2.17923	0.0894323	6.83908	1.46883	6.83911	1.48217	6.83912	1.47017	2.17119	0.0558324	2.17124	0.0409122	2.17226	0.038421	2.19436	0.0395393
2.1523	0.130737	2.15416	0.196843	2.15924	0.0884635	6.85915	1.47405	6.85917	1.48739	6.85818	1.47491	2.1512	0.0552379	2.15125	0.0404676	2.15227	0.038167	2.17538	0.039282
2.13231	0.129333	2.13317	0.194705	2.13926	0.0874782	6.87921	1.47956	6.87924	1.49207	6.87824	1.47944	2.13121	0.0546461	2.13026	0.0401042	2.13328	0.037757	2.1554	0.0388878
2.11332	0.127861	2.11418	0.192683	2.11827	0.0866096	6.89928	1.48517	6.89931	1.49664	6.8983	1.48378	2.11122	0.054111	2.11128	0.0398011	2.11129	0.0374578	2.13541	0.0385551
2.09333	0.126477	2.09519	0.190617	2.09827	0.0855546	6.91934	1.49032	6.91937	1.50173	6.91736	1.48853	2.09023	0.0535707	2.09229	0.0393927	2.0913	0.0371761	2.11441	0.0382139
2.07334	0.125037	2.07419	0.188525	2.07928	0.0846405	6.9394	1.49588	6.93943	1.50646	6.93842	1.49322	2.07023	0.0529825	2.07228	0.0390675	2.0733	0.0368152	2.09442	0.0378849
2.05332	0.123671	2.05317	0.186471	2.05927	0.0837298	6.95946	1.50132	6.9595	1.51137	6.95849	1.49736	2.05022	0.0524123	2.05326	0.03867	2.05328	0.0365212	2.07443	0.0375266
2.03331	0.122257	2.03417	0.184503	2.03925	0.0827562	6.97852	1.50684	6.97956	1.51615	6.97755	1.50187	2.03022	0.0517625	2.03226	0.0383047	2.03127	0.0362303	2.05442	0.0372725
2.01332	0.12089	2.01418	0.182429	2.01926	0.0818238	6.99858	1.51231	6.99963	1.52095	6.99762	1.50674	2.01123	0.0512921	2.01127	0.0379962	2.01029	0.0358753	2.03441	0.0370013
1.99334	0.11954	1.99419	0.18041	1.99927	0.0808749	7.01965	1.51719	7.01969	1.52607	7.01769	1.51181	1.99124	0.0507031	1.99129	0.0375732	1.9923	0.0355847	2.01342	0.0365711
1.97336	0.118081	1.9752	0.17837	1.97927	0.0800348	7.03971	1.5226	7.03975	1.53063	7.03775	1.516	1.97125	0.0502027	1.9713	0.0372739	1.97331	0.0352214	1.99443	0.0363054
1.95237	0.11681	1.95421	0.176398	1.95927	0.0791105	7.05977	1.52826	7.06081	1.53559	7.05881	1.52076	1.95026	0.0496426	1.95131	0.0368727	1.95332	0.0348725	1.97545	0.0360099
1.93237	0.115454	1.93423	0.174382	1.93928	0.0781554	7.07882	1.53393	7.08086	1.54036	7.07987	1.52506	1.93027	0.0490752	1.93132	0.0364953	1.93333	0.0345667	1.95446	0.0356608
1.91338	0.11404	1.91524	0.172347	1.91831	0.0772509	7.09889	1.53894	7.09992	1.54547	7.09993	1.52971	1.91128	0.0485528	1.91134	0.036149	1.91335	0.0342432	1.93447	0.0353086
1.89341	0.112726	1.89425	0.170409	1.89833	0.0763628	7.11995	1.54467	7.11998	1.55029	7.11899	1.5346	1.8913	0.0479605	1.89135	0.0358265	1.89236	0.0339831	1.91448	0.0349612
1.87342	0.111374	1.87327	0.168436	1.87934	0.075488	7.14002	1.55	7.14005	1.55496	7.13906	1.53875	1.87031	0.0474633	1.87236	0.0354634	1.87238	0.033633	1.8945	0.0346705
1.85344	0.110054	1.85428	0.166402	1.85937	0.0745198	7.15907	1.55523	7.16012	1.56021	7.15912	1.54332	1.85032	0.0469061	1.85337	0.0351068	1.85339	0.0333543	1.87551	0.0343215
1.83344	0.108718	1.83529	0.16454	1.83938	0.0737259	7.17914	1.56028	7.18019	1.56485	7.17818	1.54787	1.83133	0.0464271	1.8324	0.0347525	1.8334	0.0329897	1.85552	0.0340495
1.81245	0.107398	1.8143	0.162498	1.81939	0.0727198	7.2002	1.56617	7.20024	1.56958	7.19825	1.55307	1.81135	0.045825	1.81141	0.0343523	1.81341	0.0326146	1.83454	0.0337206
1.79246	0.106061	1.79332	0.160597	1.79941	0.0719697	7.22026	1.57116	7.2203	1.57459	7.21931	1.55733	1.79136	0.0453333	1.79141	0.0340309	1.79342	0.0323741	1.81454	0.0333929
1.77347	0.104722	1.77333	0.158589	1.77842	0.0710022	7.24032	1.57679	7.24136	1.57937	7.24037	1.56222	1.77138	0.0447614	1.77141	0.0336162	1.77343	0.0320501	1.79455	0.0330965
1.75348	0.103461	1.75334	0.156647	1.75843	0.0701263	7.26039	1.58225	7.26142	1.58419	7.25942	1.56639	1.75039	0.0441943	1.75243	0.0333221	1.75344	0.0317322	1.77457	0.0327421
1.73349	0.102159	1.73335	0.154763	1.73943	0.0692705	7.28045	1.58756	7.28048	1.58899	7.27848	1.57128	1.7304	0.0437358	1.73244	0.0329619	1.73346	0.0314106	1.75558	0.0324066
1.7135	0.100919	1.71337	0.152779	1.71844	0.0684686	7.30051	1.59283	7.30055	1.59432	7.29955	1.57603	1.71142	0.0432479	1.71246	0.0325595	1.71347	0.0310914	1.7346	0.0321006
1.69253	0.0996197	1.69439	0.150914	1.69846	0.0675366	7.31958	1.59795	7.32161	1.59881	7.31962	1.5804	1.69043	0.0426888	1.69347	0.0322548	1.69349	0.0308362	1.71461	0.0317755
1.67255	0.0983236	1.6734	0.149027	1.67948	0.0667301	7.33964	1.60353	7.34167	1.60367	7.33867	1.58479	1.67044	0.0421341	1.67248	0.0318943	1.67351	0.0304606	1.69462	0.0314502
1.65356	0.0970257	1.65341	0.147069	1.6595	0.0658432	7.3597	1.60858	7.36274	1.60835	7.35873	1.58943	1.65045	0.0416766	1.65149	0.031545	1.65452	0.0301755	1.67464	0.0310905
1.63356	0.0957059	1.63442	0.145164	1.6395	0.0650162	7.37976	1.61424	7.3828	1.61375	7.37979	1.59379	1.63047	0.041138	1.6325	0.0312301	1.63453	0.0298062	1.65565	0.0307758
1.61357	0.0945201	1.61443	0.143247	1.61951	0.0641019	7.40083	1.61939	7.40086	1.61855	7.39985	1.59853	1.61148	0.0406744	1.61252	0.0308352	1.61354	0.0295027	1.63566	0.0305299
1.59358	0.0932773	1.59544	0.141433	1.59852	0.0632999	7.42089	1.62481	7.42092	1.62319	7.41992	1.60323	1.59149	0.0402	1.59252	0.0305048	1.59355	0.0292095	1.61567	0.0301498
1.5736	0.0920062	1.57545	0.139509	1.57754	0.0624606	7.44095	1.63014	7.44098	1.62813	7.43999	1.60781	1.5715	0.0396099	1.57254	0.0301413	1.57357	0.0288634	1.59568	0.0298781
1.55361	0.0907421	1.55547	0.137627	1.55855	0.0616513	7.46001	1.6356	7.46104	1.63285	7.45904	1.61294	1.55151	0.0391683	1.55156	0.0298148	1.55358	0.0285196	1.5757	0.0294861
1.53362	0.0895084	1.53548	0.135787	1.53756	0.0607953	7.48007	1.64066	7.48111	1.63765	7.47911	1.6173	1.53052	0.0386346	1.53157	0.0294378	1.53459	0.0282458	1.55471	0.0292241
1.51363	0.0882637	1.51549	0.133855	1.51757	0.0599893	7.50013	1.64602	7.50117	1.64278	7.49917	1.62161	1.51054	0.0381671	1.51258	0.0291442	1.51361	0.0278696	1.53473	0.028887
1.49364	0.087049	1.4955	0.132054	1.49959	0.0591454	7.5202	1.65146	7.52123	1.64758	7.51923	1.62627	1.49156	0.0376573	1.4936	0.0287495	1.49262	0.0275768	1.51574	0.0285227
1.47366	0.0857671	1.47551	0.130189	1.4796	0.058343	7.54026	1.65696	7.54129	1.65246	7.53929	1.63076	1.47157	0.0371279	1.47361	0.0284321	1.47263	0.0273392	1.49575	0.0282064
1.45367	0.0845628	1.45452	0.128313	1.45961	0.0575016	7.56034	1.66204	7.56138	1.65706	7.55938	1.63527	1.45058	0.0366457	1.45361	0.0280598	1.45264	0.0269959	1.47576	0.0278547
1.43368	0.0832988	1.43454	0.126502	1.43962	0.0566756	7.58043	1.66747	7.58148	1.66158	7.57947	1.64	1.43059	0.0361795	1.43363	0.0277279	1.43364	0.0266819	1.45578	0.027545
1.41469	0.0821685	1.41455	0.124589	1.41863	0.0558496	7.6005	1.67265	7.60153	1.66701	7.59953	1.64441	1.4116	0.0356681	1.41364	0.0273508	1.41365	0.0262992	1.43578	0.0272763
1.39471	0.0809253	1.39456	0.122843	1.39865	0.0550331	7.62056	1.67785	7.62159	1.67173	7.6196	1.64905	1.39161	0.0351606	1.39364	0.0270537	1.39367	0.0259911	1.4158	0.0269339
1.37372	0.0797224	1.37557	0.121038	1.37966	0.0542861	7.63962	1.68348	7.64167	1.67656	7.63966	1.65379	1.37161	0.034699	1.37366	0.0266946	1.37368	0.0256455	1.3948	0.0266166
1.35373	0.0784964	1.35559	0.119175	1.35967	0.0534836	7.66069	1.68852	7.66174	1.68144	7.65973	1.65835	1.35163	0.0342191	1.35367	0.0263428	1.35369	0.0253182	1.37381	0.0262844
1.33374	0.0773209	1.3356	0.117352	1.33968	0.0526715	7.68176	1.69434	7.68179	1.68653	7.67979	1.66315	1.33165	0.033732	1.33369	0.0260029	1.3337	0.0250251	1.35483	0.0259663
1.31375	0.0760763	1.31561	0.115567	1.31969	0.0518693	7.70082	1.69942	7.70285	1.69105	7.69986	1.66747	1.31166	0.0332338	1.31271	0.025665	1.31272	0.0247172	1.33584	0.0256491
1.29376	0.0749593	1.29562	0.113756	1.2997	0.0510617	7.71988	1.70498	7.72292	1.69632	7.72091	1.67205	1.29167	0.0327416	1.29271	0.0253355	1.29273	0.0243611	1.31585	0.0253224
1.27278	0.0737452	1.27563	0.111944	1.27971	0.0502948	7.73994	1.70999	7.74198	1.70124	7.74098	1.67704	1.27168	0.0322753	1.27372	0.024968	1.27373	0.024066	1.29585	0.0249847
1.25379	0.0725143	1.25564	0.110153	1.25972	0.0494831	7.761	1.71548	7.76204	1.70625	7.76003	1.68163	1.25169	0.0317874	1.25373	0.0246537	1.25375	0.0237977	1.27587	0.02467
1.2338	0.0714119	1.23565	0.1083	1.23974	0.0487376	7.78106	1.72078	7.7831	1.71062	7.78009	1.68627	1.2317	0.0313395	1.23275	0.0242903	1.23276	0.023417	1.25588	0.0242943
1.21281	0.0701967	1.21567	0.106568	1.21976	0.0479199	7.80011	1.72583	7.80317	1.71571	7.80015	1.69046	1.21172	0.030841	1.21277	0.0239669	1.21378	0.0230967	1.23589	0.0239328
1.19282	0.0690259	1.19468	0.104782	1.19977	0.0471818	7.82119	1.73127	7.82223	1.7205	7.82022	1.6952	1.19173	0.0303026	1.19278	0.0236112	1.19479	0.0227774	1.21591	0.0236096
1.17284	0.0678763	1.17469	0.102975	1.17977	0.0463795	7.84126	1.7369	7.84229	1.7262	7.84128	1.69987	1.17175	0.0298667	1.17279	0.0232688	1.1748	0.0224584	1.19592	0.0233177
1.15385	0.0667005	1.1547	0.101267	1.15978	0.0456252	7.86132	1.74208	7.86236	1.73034	7.86234	1.70473	1.15176	0.0294066	1.15379	0.0229412	1.15581	0.0221339	1.17593	0.02301
1.13385	0.0655172	1.13471	0.0994356	1.1398	0.0448294	7.88137	1.74712	7.8824	1.73532	7.88141	1.70926	1.13177	0.0289145	1.13281	0.022517	1.13582	0.0218224	1.15594	0.022626
1.11386	0.0643552	1.11572	0.0976845	1.11981	0.0440668	7.90044	1.75252	7.90246	1.7401	7.90047	1.71376	1.11178	0.028467	1.11282	0.0222218	1.11584	0.0214861	1.13596	0.022365
1.09388	0.0632364	1.09573	0.0958878	1.09982	0.043347	7.9205	1.75826	7.92254	1.74503	7.92053	1.71831	1.09079	0.0280033	1.09282	0.02189	1.09485	0.0211934	1.11496	0.0220134
1.07389	0.062068	1.07575	0.0941443	1.07883	0.0425478	7.94057	1.76313	7.94261	1.74989	7.9416	1.72302	1.07079	0.027542	1.07284	0.0215439	1.07386	0.0208267	1.09497	0.0216426
1.05389	0.0608916	1.05575	0.0923742	1.05885	0.041749	7.96063	1.7686	7.96266	1.75463	7.96166	1.72758	1.05181	0.0270597	1.05384	0.0211805	1.05387	0.0205237	1.07599	0.02134
1.03391	0.0597739	1.03576	0.0906198	1.03986	0.0410271	7.98169	1.77359	7.98173	1.76	7.98072	1.73235	1.03182	0.0265539	1.03385	0.0208758	1.03488	0.0202227	1.056	0.020993
1.01492	0.0586149	1.01577	0.0889306	1.01987	0.0402555	8.00175	1.77923	8.00079	1.76447	8.00079	1.7366	1.01183	0.0261234	1.01387	0.0205428	1.01489	0.0198521	1.035	0.0206561
0.99493	0.0574396	0.995787	0.0871483	0.999876	0.0394645	8.02182	1.78446	8.02186	1.76916	8.02085	1.74119	0.990842	0.0256181	0.993881	0.020175	0.993904	0.0195504	1.01501	0.0203259
0.974945	0.056349	0.975796	0.0853625	0.979888	0.0387498	8.04188	1.78922	8.04191	1.77421	8.04091	1.7465	0.969849	0.0251635	0.973889	0.0198783	0.974914	0.0192157	0.997031	0.0200183
0.954957	0.0552202	0.955808	0.0836593	0.959901	0.0379543	8.06093	1.79504	8.06097	1.77875	8.06097	1.75042	0.95086	0.0246855	0.9539	0.0195137	0.954923	0.01891	0.977041	0.0196961
0.933965	0.0540726	0.93482	0.081942	0.939902	0.0372328	8.08099	1.80037	8.08203	1.78407	8.08103	1.75588	0.931867	0.0242676	0.933906	0.0191928	0.933934	0.0185811	0.956052	0.0193469
0.912981	0.0529574	0.91483	0.0801603	0.919909	0.036501	8.10106	1.8057	8.10309	1.78896	8.1011	1.75964	0.911876	0.023799	0.912922	0.0188084	0.913944	0.0182669	0.936065	0.0190138
0.892992	0.0517926	0.895838	0.0784356	0.899923	0.0357515	8.12112	1.81135	8.12316	1.79377	8.12116	1.76478	0.891888	0.0233506	0.89294	0.0184764	0.894948	0.0179379	0.916077	0.0186587
0.874002	0.0506857	0.875852	0.0767246	0.879937	0.0349831	8.14118	1.81622	8.14423	1.799	8.14121	1.76922	0.871903	0.0228707	0.872949	0.0181264	0.87596	0.017574	0.895089	0.0183792
0.854008	0.0495675	0.855865	0.0750073	0.859946	0.034261	8.16124	1.82151	8.16329	1.80334	8.16128	1.77359	0.851917	0.0223999	0.852958	0.0177841	0.855977	0.0173235	0.875099	0.0180041
0.834014	0.048429	0.835881	0.0732607	0.83996	0.0335141	8.18131	1.82712	8.18234	1.80823	8.18135	1.77852	0.831929	0.0219301	0.833971	0.0174311	0.83599	0.0169297	0.855107	0.0176359
0.81403	0.0473271	0.815893	0.0715273	0.819972	0.0327694	8.20138	1.83225	8.20341	1.81314	8.20141	1.7829	0.81194	0.0214965	0.813983	0.0171058	0.816001	0.0166125	0.83512	0.0172854
0.794051	0.0461868	0.7959	0.0698673	0.799987	0.03201	8.22144	1.83769	8.22247	1.81785	8.22147	1.78725	0.791949	0.0210018	0.793995	0.0167686	0.794019	0.0163179	0.815137	0.0170394
0.774058	0.0450776	0.775913	0.0681057	0.780003	0.0312531	8.24151	1.8428	8.24353	1.82279	8.24153	1.79194	0.771957	0.0205871	0.774009	0.0164436	0.773031	0.0159154	0.795147	0.016646
0.755065	0.043991	0.75592	0.0664295	0.760013	0.0305374	8.26257	1.84784	8.2636	1.82791	8.26159	1.79713	0.751969	0.0200429	0.754015	0.0161045	0.754032	0.0156372	0.776154	0.0163502
0.735082	0.0428509	0.734926	0.0646851	0.741019	0.0297545	8.28464	1.85335	8.28267	1.8328	8.28166	1.80126	0.730985	0.0196189	0.734032	0.0157224	0.735043	0.0152824	0.756164	0.0159709
0.714089	0.0417022	0.714937	0.0629678	0.722022	0.0290395	8.30369	1.85882	8.30374	1.83795	8.30172	1.80605	0.710998	0.0191631	0.714046	0.0153647	0.71606	0.0149892	0.736171	0.0156303
0.694071	0.0406075	0.695928	0.0612765	0.70103	0.0282712	8.32175	1.86449	8.3238	1.84282	8.32179	1.81066	0.691986	0.0187003	0.694026	0.015021	0.695048	0.0146285	0.716182	0.0153159
0.674058	0.0395439	0.675905	0.0595518	0.680018	0.0275842	8.34182	1.86927	8.34386	1.84732	8.34185	1.8154	0.671967	0.0182337	0.674009	0.0146829	0.67402	0.0143349	0.696177	0.0149486
0.65407	0.0384176	0.654911	0.0578511	0.660004	0.0268107	8.36289	1.8747	8.36392	1.85253	8.36192	1.82026	0.651971	0.0177912	0.654015	0.0143501	0.655026	0.0139391	0.676158	0.0146167
0.635071	0.03729	0.634922	0.0561688	0.641012	0.0261065	8.38295	1.87969	8.38298	1.85773	8.38198	1.82472	0.631979	0.0173249	0.634023	0.0139933	0.635044	0.0136498	0.656161	0.0142854
0.616077	0.0361413	0.61593	0.0544644	0.62102	0.0253464	8.40201	1.88524	8.40304	1.86242	8.40304	1.82953	0.611984	0.0168494	0.614029	0.0136328	0.615057	0.0132754	0.636177	0.0139231
0.595092	0.0351147	0.595939	0.0527285	0.600027	0.0246004	8.42308	1.89059	8.42411	1.86733	8.4231	1.83396	0.591993	0.0164149	0.594034	0.0132778	0.595064	0.0129291	0.616186	0.0135762
0.5741	0.0339731	0.574948	0.0510388	0.580039	0.0238996	8.44314	1.89616	8.44317	1.87229	8.44215	1.83843	0.57201	0.0159047	0.573051	0.0129207	0.57407	0.0126065	0.596189	0.0132036
0.55511	0.032864	0.554963	0.0493316	0.560043	0.0231226	8.46219	1.90116	8.46323	1.87669	8.46222	1.8432	0.55202	0.0154713	0.553073	0.0125926	0.554087	0.01224	0.576202	0.0128909
0.535123	0.0317405	0.535976	0.0476292	0.540044	0.0223733	8.48225	1.90636	8.4843	1.88161	8.48329	1.84735	0.532027	0.0149771	0.534078	0.0122159	0.535096	0.0118964	0.556212	0.0125026
0.514131	0.0306813	0.51498	0.0459763	0.520067	0.021682	8.50232	1.91174	8.50437	1.88709	8.50336	1.85195	0.512041	0.0145122	0.514085	0.0118138	0.515103	0.0115759	0.535219	0.0121756
0.494142	0.0295199	0.494988	0.0442444	0.500084	0.0209094	8.52238	1.91718	8.52443	1.89144	8.52341	1.85649	0.491051	0.0140572	0.494094	0.0114682	0.494113	0.0112367	0.516234	0.0118471
0.47515	0.0284381	0.476004	0.0425099	0.480083	0.0201751	8.54245	1.92214	8.54449	1.8966	8.54348	1.86159	0.471061	0.013582	0.474106	0.0111172	0.475123	0.0108488	0.497245	0.0114653
0.45516	0.0273461	0.456015	0.0408203	0.459098	0.0193669	8.56251	1.92758	8.56355	1.90175	8.56254	1.86616	0.451074	0.0131319	0.454117	0.0107866	0.456135	0.0105186	0.476254	0.0111081
0.435171	0.0262237	0.436025	0.0391407	0.440107	0.0186751	8.58257	1.933	8.58261	1.90642	8.58261	1.87061	0.43108	0.0126127	0.434126	0.0103938	0.436139	0.0101571	0.456261	0.0107731
0.415175	0.0250934	0.417033	0.0374377	0.421081		8.60263	1.9382	8.60267	1.91123	8.60368	1.87513	0.412088	0.0121639	0.413129	0.0099906	0.415145	0.00977946	0.437268	0.0103767
0.394177	0.0240036	0.397036	0.0357238	0.385083	0.0164486	8.6227	1.94356	8.62273	1.91611	8.62373	1.87961	0.392097	0.0116996	0.39313	0.00963633	0.395154	0.00944326	0.417277	0.0100179
0.374188	0.0228977	0.376046	0.0340005	0.332129	0.0141603	8.64276	1.94893	8.64279	1.92106	8.64279	1.88491	0.372105	0.0111738	0.374147	0.00928957	0.376161	0.00907359	0.39629	0.00966853
0.355201	0.0218	0.356478		0.297156	0.013413	8.66282	1.95412	8.66386	1.92581	8.66285	1.88917	0.352122	0.0106856	0.35416	0.00893048	0.35617	0.00872458	0.376305	0.00926748
0.336208	0.0206553	0.320467	0.0289403	0.280163	0.0126594	8.68288	1.95944	8.68493	1.93086	8.68292	1.89372	0.332126	0.0101764	0.333172	0.00852863	0.334179	0.00834432	0.356307	0.00893239
0.316218	0.0195433	0.267051	0.0236771	0.260161	0.0118661	8.70395	1.96428	8.70399	1.93565	8.70299	1.89853	0.313104		0.31218	0.00815369	0.31419	0.00799487	0.336318	0.00851852
0.296222	0.0184137	0.233067	0.0219885	0.240161	0.0110861	8.72402	1.9694	8.72406	1.94072	8.72305	1.90278	0.278097	0.00870983	0.293178	0.00776264	0.2952	0.00759865	0.315692
0.275223	0.0172586	0.217066	0.0202296	0.221171	0.0102677	8.74308	1.97516	8.74512	1.94521	8.74311	1.9078	0.225111	0.00715439	0.274185	0.00737669	0.275207	0.0072168	0.278671	0.00737926
0.255223	0.0161485	0.197066	0.0184528	0.201173	0.00950195	8.76314	1.9803	8.76518	1.95056	8.76217	1.913	0.190121	0.00665521	0.253188	0.00697444	0.256605		0.2263	0.00615444
0.235222	0.014972	0.177066	0.01667	0.181164	0.00868926	8.7832	1.98574	8.78423	1.95551	8.78324	1.91718	0.172125	0.00610713	0.233184	0.00655029	0.219583	0.00601685	0.193315	0.00573108
0.214229	0.0138381	0.157076	0.0149234	0.162166	0.00788739	8.80327	1.99069	8.80429	1.96016	8.80431	1.92146	0.152129	0.00554746	0.214187	0.0061073	0.165172	0.00474811	0.176321	0.00525934
0.195234	0.0126485	0.13608	0.0131225	0.141183	0.00703435	8.82332	1.99638	8.82536	1.96514	8.82336	1.92621	0.132134	0.00497122	0.19464		0.131182	0.0042911	0.156325	0.00482788
0.175236	0.0115081	0.116076	0.0113335	0.120181	0.00620942	8.84339	2.00137	8.84543	1.96998	8.84342	1.93085	0.112135	0.00441726	0.158608	0.00478371	0.115183	0.00385652	0.136325	0.00435232
0.154303		0.0960703	0.00956335	0.101174	0.00534387	8.86346	2.00724	8.86549	1.97466	8.86349	1.9354	0.0921284	0.00382758	0.106139	0.00337727	0.0961769	0.00339717	0.117329	0.00389985
0.117274	0.00798873	0.0760691	0.00772147	0.0811694	0.00449106	8.88353	2.012	8.88456	1.97965	8.88355	1.94	0.0721241	0.00324316	0.0721498	0.00291774	0.0751765	0.00288856	0.0973259	0.00344653
0.0641798	0.00427224	0.0560699	0.00585764	0.0601578	0.00362967	8.90459	2.01723	8.90461	1.98468	8.90361	1.94502	0.0521272	0.00261628	0.0541463	0.0023783	0.0551744	0.00237685	0.0773154	0.00295832
0.0321888	0.00302111	0.0373129	0.00310459	0.0412516		8.92466	2.02283	8.92569	1.98933	8.92369	1.94971	0.0331339	0.00194318	0.0341545	0.00182676	0.0361806	0.00187708	0.0583168	0.00246626
0.0132369	0.00170471	0.0172412	0.00221925	0.016193	0.00168153	8.94375	2.02789	8.9458	1.99399	8.94378	1.95405	0.0119187	0.000700311	0.0122142	0.00131522	0.016197	0.00130875	0.0383281	0.00192464
-4.11285e-05	0.00065193	0.00299339	0.00151044			8.96383	2.03303	8.96587	1.9994	8.96285	1.95884	-0.000140424	0.00150538	0.000139837	0.00156943	0.00311369	0.00161884	0.0173281	0.00116245
						8.9839	2.03864	8.98493	2.00374	8.98292	1.96382							0.00318866	0.0017883
						9.00003	2.04227	9.00003	2.00815	9.00034	1.96679

## Sheet: Fig.2d
H	M	H	M	H	M
T	uB/Co	T	uB/Co	T	uB/Co
1.8 K	1.8 K	5 K	5 K	10 K	10 K
1.76265e-06	-5.42859e-05	9.00002	0.30309	5.8755e-06	-2.79061e-05
0.0037	0.000866879	8.99504	0.30229	0.0052	0.000638123
0.0156	0.000170818	8.98274	0.30254	0.01713	0.000563506
0.03129	0.00118	8.96878	0.30194	0.03135	0.00107
0.04552	0.00162	8.9547	0.30169	0.04632	0.00158
0.0605	0.00213	8.93904	0.30107	0.06204	0.0021
0.07548	0.00267	8.92411	0.30066	0.07777	0.0026
0.0897	0.0032	8.90993	0.30016	0.09275	0.0031
0.10541	0.00375	8.89425	0.29946	0.10697	0.00361
0.12037	0.00426	8.87856	0.2987	0.12194	0.00415
0.13534	0.00483	8.86362	0.2985	0.13765	0.00466
0.15031	0.00534	8.84944	0.29794	0.15188	0.00515
0.16527	0.00586	8.83525	0.29744	0.16684	0.00565
0.18024	0.00637	8.81956	0.29709	0.18181	0.00615
0.19446	0.00691	8.80462	0.29674	0.19603	0.00668
0.21018	0.00747	8.79044	0.29619	0.211	0.00719
0.22514	0.008	8.7755	0.29579	0.22597	0.00773
0.23936	0.0085	8.76056	0.29504	0.24168	0.00819
0.25508	0.00902	8.74562	0.29461	0.25665	0.00872
0.2708	0.00957	8.73068	0.29419	0.27162	0.00925
0.28502	0.01011	8.71574	0.29382	0.28659	0.00975
0.29924	0.01065	8.70006	0.29314	0.3008	0.01023
0.3142	0.01115	8.68513	0.29284	0.31577	0.01079
0.32917	0.01168	8.67094	0.29227	0.33074	0.01128
0.34413	0.01219	8.65599	0.29173	0.3457	0.01178
0.35909	0.01273	8.64105	0.2911	0.36067	0.0123
0.37406	0.01325	8.62611	0.29071	0.37563	0.01282
0.38977	0.01382	8.61117	0.29031	0.3906	0.01329
0.40474	0.01435	8.59623	0.2897	0.40557	0.01378
0.41896	0.01484	8.5813	0.28922	0.42054	0.01431
0.43393	0.01537	8.56636	0.28873	0.43551	0.01484
0.44965	0.01589	8.55142	0.2882	0.45048	0.01533
0.46462	0.01642	8.53649	0.28766	0.46546	0.01585
0.47885	0.01694	8.52154	0.28713	0.48043	0.01635
0.49383	0.0175	8.5066	0.28673	0.49541	0.01686
0.5088	0.01805	8.49166	0.28616	0.51038	0.01734
0.52378	0.01852	8.47672	0.28541	0.52536	0.01788
0.53877	0.01903	8.46179	0.2851	0.54035	0.0184
0.55375	0.01961	8.44685	0.28473	0.55533	0.01888
0.56873	0.02006	8.4319	0.28381	0.57031	0.01939
0.58373	0.0206	8.41697	0.28385	0.58529	0.01989
0.59872	0.02114	8.40204	0.2829	0.60029	0.0204
0.61372	0.02168	8.38709	0.28272	0.61529	0.02088
0.62871	0.0222	8.37216	0.282	0.63029	0.02143
0.64371	0.02267	8.35722	0.28167	0.64529	0.02192
0.65871	0.0232	8.34228	0.28109	0.6603	0.02244
0.67371	0.02373	8.32734	0.28059	0.6753	0.02295
0.68873	0.02427	8.3124	0.27998	0.69033	0.02346
0.70377	0.02478	8.29746	0.27931	0.70535	0.02393
0.71877	0.02526	8.28252	0.27875	0.72035	0.02447
0.73377	0.02583	8.26758	0.27808	0.73535	0.02493
0.74877	0.02632	8.25264	0.27799	0.75035	0.02545
0.76377	0.02686	8.2377	0.27755	0.76535	0.02593
0.77878	0.0274	8.22276	0.27684	0.78035	0.02645
0.79377	0.02786	8.20783	0.27682	0.79536	0.02699
0.80877	0.02844	8.19288	0.27612	0.81036	0.02749
0.82377	0.02895	8.17795	0.27578	0.82535	0.028
0.83877	0.02948	8.16301	0.27509	0.84109	0.02845
0.85377	0.03001	8.14807	0.27443	0.8561	0.029
0.86877	0.03049	8.13313	0.27328	0.87035	0.02949
0.88378	0.03101	8.1182	0.2728	0.88534	0.03002
0.89877	0.03154	8.10326	0.27262	0.90035	0.03051
0.91377	0.03212	8.08833	0.27278	0.91535	0.03105
0.92876	0.03259	8.07339	0.27231	0.93034	0.03151
0.94376	0.03312	8.05844	0.27126	0.94535	0.03201
0.95877	0.03361	8.04351	0.27086	0.96035	0.0325
0.97376	0.03422	8.02857	0.27032	0.97536	0.03305
0.98876	0.03467	8.01363	0.26989	0.99035	0.03355
1.00376	0.0352	7.99869	0.26963	1.00535	0.03403
1.01875	0.03568	7.98375	0.26912	1.02034	0.03455
1.03376	0.0362	7.96881	0.26835	1.03535	0.03511
1.04877	0.03671	7.95387	0.26787	1.05111	0.03562
1.06376	0.03726	7.93893	0.26761	1.06611	0.03608
1.07876	0.03777	7.924	0.26711	1.08036	0.03658
1.09376	0.03825	7.90906	0.26663	1.09535	0.03714
1.10876	0.03878	7.89412	0.26611	1.11035	0.03758
1.12377	0.03931	7.87918	0.26578	1.12535	0.03813
1.13876	0.03981	7.86425	0.26497	1.14035	0.0386
1.15376	0.04036	7.84931	0.26471	1.15535	0.03916
1.16877	0.04086	7.83437	0.26415	1.17036	0.03962
1.18376	0.04135	7.81942	0.26347	1.18535	0.0401
1.19876	0.04186	7.80449	0.26322	1.20035	0.04063
1.21376	0.04236	7.78954	0.26238	1.21536	0.04114
1.22876	0.04297	7.77461	0.26197	1.23036	0.04163
1.24375	0.04346	7.75968	0.26164	1.24536	0.04215
1.25876	0.04394	7.74474	0.26123	1.26036	0.04265
1.27376	0.04445	7.72981	0.26049	1.27536	0.04324
1.28877	0.04501	7.71412	0.26003	1.28962	0.04368
1.30378	0.04552	7.69918	0.25938	1.30463	0.04412
1.31879	0.04598	7.68499	0.25889	1.32038	0.04467
1.3338	0.04649	7.67005	0.25849	1.33539	0.04516
1.34806	0.04698	7.65511	0.25807	1.35041	0.04572
1.36307	0.04753	7.64017	0.25747	1.36541	0.04623
1.37883	0.0481	7.62523	0.25702	1.38042	0.04671
1.39384	0.04856	7.61029	0.25658	1.39544	0.04726
1.40885	0.04905	7.59534	0.25612	1.41045	0.04771
1.42386	0.04951	7.58041	0.25568	1.42544	0.04824
1.43886	0.05011	7.56546	0.25515	1.44045	0.04877
1.45386	0.05058	7.55049	0.25461	1.45547	0.04926
1.46888	0.05116	7.5363	0.2541	1.47048	0.04973
1.48389	0.05168	7.52136	0.25352	1.48549	0.05027
1.4989	0.05218	7.50567	0.25309	1.50049	0.05081
1.51316	0.05264	7.49073	0.2526	1.5155	0.05129
1.52816	0.0532	7.47654	0.25189	1.53051	0.05186
1.54317	0.05375	7.4616	0.25166	1.54477	0.05224
1.55817	0.05429	7.44591	0.25099	1.55978	0.05278
1.57318	0.05477	7.43097	0.25067	1.57554	0.05329
1.58819	0.05525	7.41678	0.25001	1.59054	0.05383
1.60395	0.05571	7.40184	0.24967	1.60554	0.05435
1.61821	0.05625	7.38616	0.24905	1.6198	0.05482
1.63322	0.05676	7.37122	0.2486	1.63482	0.05528
1.64823	0.05725	7.35628	0.24805	1.65058	0.05577
1.66324	0.0578	7.34209	0.24742	1.66559	0.05635
1.67825	0.05833	7.32791	0.24698	1.67985	0.05684
1.69251	0.05875	7.31222	0.24655	1.69485	0.05734
1.70752	0.05933	7.29728	0.24584	1.70986	0.05784
1.72327	0.05988	7.28234	0.24548	1.72411	0.05833
1.73903	0.06034	7.26665	0.24501	1.73913	0.05887
1.75403	0.0608	7.25172	0.24449	1.75488	0.05938
1.76904	0.06139	7.23754	0.24402	1.77064	0.05982
1.78405	0.06189	7.22334	0.24331	1.7849	0.06042
1.7983	0.06244	7.20766	0.24284	1.79916	0.06092
1.81332	0.06293	7.19197	0.24258	1.81417	0.06143
1.82907	0.06345	7.17703	0.24201	1.82919	0.06194
1.84333	0.06391	7.1621	0.24162	1.84419	0.06239
1.85834	0.06445	7.14791	0.24116	1.85994	0.0629
1.87335	0.06495	7.13297	0.24063	1.87495	0.06346
1.88836	0.06544	7.11728	0.24012	1.88921	0.06397
1.90412	0.06599	7.10234	0.2397	1.90497	0.06441
1.91837	0.06648	7.0874	0.23906	1.91997	0.06492
1.93262	0.06693	7.07246	0.23855	1.93498	0.06546
1.94763	0.06747	7.05753	0.23809	1.95074	0.06595
1.96265	0.06802	7.04259	0.2377	1.96499	0.06648
1.97766	0.06846	7.02765	0.23713	1.97926	0.06696
1.99267	0.069	7.01346	0.23648	1.99428	0.06749
2.00842	0.06959	6.99927	0.23597	2.01003	0.06796
2.02418	0.07009	6.98434	0.23524	2.02579	0.06848
2.03844	0.07058	6.96939	0.23494	2.0408	0.06909
2.05347	0.07106	6.9537	0.23428	2.05582	0.06956
2.06926	0.0716	6.93877	0.23397	2.07011	0.06997
2.08352	0.07207	6.92383	0.2336	2.08438	0.07051
2.09778	0.07254	6.90815	0.23289	2.10014	0.07105
2.11354	0.07312	6.89395	0.23248	2.1159	0.07152
2.12855	0.07362	6.87976	0.23212	2.1309	0.07206
2.14356	0.07413	6.86407	0.23162	2.14591	0.07253
2.15932	0.07463	6.84838	0.231	2.16092	0.073
2.17357	0.07514	6.8342	0.23052	2.17519	0.07357
2.18783	0.07559	6.82001	0.23008	2.1902	0.07404
2.2036	0.07611	6.80433	0.22945	2.20521	0.07454
2.2186	0.07662	6.78864	0.22915	2.21946	0.07499
2.23286	0.07709	6.77445	0.22861	2.23522	0.07557
2.24786	0.07761	6.75951	0.22825	2.25022	0.07612
2.26362	0.07816	6.74382	0.22734	2.26448	0.07663
2.27863	0.07869	6.72963	0.22711	2.27949	0.07706
2.29289	0.07915	6.71545	0.22646	2.29449	0.07753
2.30864	0.07955	6.69976	0.22615	2.30951	0.07806
2.32441	0.08012	6.68482	0.22571	2.32452	0.07852
2.33866	0.08064	6.67063	0.22512	2.34028	0.0791
2.35292	0.08118	6.6557	0.22472	2.35528	0.07956
2.36793	0.08165	6.64076	0.22388	2.36954	0.08006
2.38294	0.08221	6.62582	0.22354	2.38455	0.08053
2.3987	0.08264	6.61013	0.22273	2.39956	0.0811
2.41371	0.08312	6.5952	0.2225	2.41457	0.08164
2.42797	0.08369	6.581	0.22209	2.42959	0.08211
2.44298	0.08427	6.56606	0.22171	2.44459	0.08261
2.45799	0.08475	6.55038	0.22119	2.4596	0.08312
2.47299	0.08516	6.53545	0.22046	2.47535	0.08361
2.488	0.08575	6.52125	0.21998	2.49037	0.08416
2.50302	0.0862	6.50631	0.21944	2.50463	0.08465
2.51877	0.08672	6.49138	0.21893	2.52039	0.08511
2.53378	0.08735	6.47644	0.21845	2.5354	0.08563
2.54804	0.08781	6.46075	0.21798	2.54966	0.08616
2.56379	0.08826	6.44581	0.21779	2.56466	0.08665
2.57881	0.08882	6.43162	0.21707	2.57967	0.08718
2.59306	0.08922	6.41668	0.21667	2.59468	0.0877
2.60806	0.08979	6.40174	0.21606	2.60968	0.08821
2.62383	0.09025	6.38681	0.21567	2.62469	0.08869
2.63883	0.09075	6.37187	0.21514	2.64045	0.08921
2.65309	0.09131	6.35693	0.2145	2.65546	0.08968
2.6681	0.09168	6.342	0.21422	2.66971	0.09016
2.68311	0.09228	6.32706	0.2136	2.68472	0.09069
2.69812	0.09285	6.31212	0.21303	2.69973	0.09119
2.71313	0.09333	6.29718	0.21252	2.71475	0.09171
2.72813	0.09386	6.28225	0.21197	2.72975	0.09229
2.74389	0.09436	6.26731	0.21161	2.74476	0.0927
2.7589	0.09477	6.25236	0.2109	2.75977	0.09314
2.77316	0.09535	6.23743	0.21073	2.77478	0.09375
2.78817	0.09576	6.22249	0.21005	2.78979	0.09429
2.80318	0.09638	6.20681	0.20986	2.80479	0.09479
2.81819	0.09681	6.19185	0.20921	2.81981	0.09534
2.8332	0.09735	6.17763	0.20861	2.83483	0.09571
2.84821	0.09786	6.16268	0.20823	2.84983	0.09621
2.86322	0.09834	6.14775	0.2076	2.86484	0.0967
2.87823	0.09885	6.13282	0.20711	2.87985	0.09722
2.89324	0.09936	6.11787	0.20664	2.89486	0.09774
2.90825	0.09987	6.10293	0.20617	2.90987	0.09819
2.92325	0.10046	6.08798	0.20542	2.92488	0.09875
2.93826	0.10084	6.07305	0.20498	2.93989	0.09921
2.95327	0.10136	6.05812	0.20451	2.95489	0.09974
2.96827	0.10177	6.04318	0.20411	2.9699	0.10029
2.98328	0.1024	6.02824	0.2035	2.98491	0.10067
2.9983	0.1029	6.0133	0.20315	2.99991	0.10127
3.01331	0.10341	5.99837	0.20257	3.01492	0.10181
3.02832	0.10392	5.98343	0.20202	3.02994	0.10233
3.04333	0.10438	5.96849	0.20154	3.0457	0.10281
3.05833	0.10491	5.95356	0.2012	3.0607	0.10332
3.07334	0.10541	5.93862	0.20055	3.07496	0.10382
3.08835	0.10587	5.92367	0.20012	3.08997	0.10429
3.10336	0.10656	5.90874	0.19964	3.10498	0.10479
3.11836	0.10697	5.8938	0.19919	3.11999	0.10532
3.13338	0.10755	5.87886	0.19871	3.135	0.10572
3.14838	0.10798	5.86392	0.19802	3.15	0.10633
3.16338	0.10849	5.84898	0.19754	3.16501	0.10679
3.1784	0.10903	5.83405	0.1972	3.18003	0.10733
3.19342	0.10949	5.81912	0.19647	3.19504	0.10784
3.20767	0.11014	5.80418	0.1961	3.21005	0.10838
3.22268	0.1105	5.78924	0.19564	3.22505	0.10877
3.23844	0.11109	5.7743	0.19494	3.24007	0.10938
3.25345	0.11158	5.75936	0.19453	3.25508	0.10986
3.26846	0.11208	5.74442	0.19418	3.27009	0.11033
3.28346	0.11255	5.72949	0.19361	3.2851	0.11089
3.29847	0.11315	5.71455	0.19309	3.3001	0.11138
3.31348	0.1136	5.69962	0.19256	3.31511	0.11188
3.32849	0.11408	5.68467	0.19205	3.33012	0.11241
3.34349	0.11465	5.66973	0.19164	3.34513	0.11292
3.35851	0.11499	5.65479	0.19111	3.36015	0.11344
3.37352	0.11547	5.63987	0.19049	3.37516	0.11389
3.38853	0.11602	5.62493	0.19021	3.39016	0.11442
3.40354	0.11657	5.60999	0.18965	3.40516	0.11504
3.41854	0.1171	5.59505	0.18897	3.42017	0.11539
3.43282	0.11759	5.58011	0.18864	3.43521	0.1159
3.44787	0.11814	5.56518	0.18816	3.45025	0.11637
3.46363	0.11859	5.54874	0.1875	3.46526	0.11693
3.47864	0.1191	5.5338	0.18724	3.48028	0.11742
3.49364	0.11958	5.52035	0.18645	3.49529	0.11786
3.50865	0.12011	5.50541	0.18603	3.51029	0.11839
3.52367	0.12062	5.49048	0.18553	3.5253	0.11891
3.53868	0.12095	5.47479	0.18521	3.54031	0.11933
3.55369	0.12155	5.45911	0.18458	3.55532	0.11992
3.5687	0.12207	5.44491	0.18414	3.57033	0.12039
3.5837	0.12263	5.42998	0.18369	3.58534	0.12091
3.59871	0.12298	5.41504	0.18303	3.60035	0.12135
3.61372	0.12361	5.40085	0.18263	3.61535	0.12196
3.62873	0.1241	5.38591	0.1821	3.63036	0.12233
3.64374	0.12458	5.37098	0.18168	3.64537	0.12295
3.65875	0.12509	5.35604	0.18125	3.66038	0.12344
3.67376	0.12564	5.3411	0.18075	3.67539	0.12397
3.68876	0.12606	5.32617	0.18009	3.6904	0.12433
3.70378	0.12652	5.31123	0.17969	3.70541	0.12491
3.71803	0.12711	5.2963	0.17929	3.72043	0.1255
3.73229	0.12759	5.28135	0.1787	3.73543	0.12595
3.74805	0.12811	5.26641	0.17817	3.75044	0.12639
3.76381	0.12862	5.25148	0.17763	3.76544	0.12698
3.77882	0.12913	5.23654	0.17715	3.78046	0.12739
3.79384	0.12948	5.22161	0.17649	3.79472	0.12793
3.80885	0.13011	5.20667	0.17614	3.80973	0.12848
3.82385	0.13064	5.19173	0.1756	3.82549	0.12896
3.83886	0.13116	5.17679	0.17506	3.8405	0.12935
3.85311	0.13174	5.16186	0.17468	3.85476	0.12996
3.86813	0.13215	5.14692	0.17413	3.86978	0.13035
3.88314	0.13266	5.13197	0.1737	3.88479	0.13108
3.89814	0.13315	5.11704	0.17307	3.89979	0.13142
3.91391	0.13359	5.10285	0.17261	3.91481	0.132
3.92891	0.13426	5.08791	0.17217	3.92981	0.13246
3.94392	0.13457	5.07222	0.17168	3.94556	0.1331
3.95893	0.13525	5.05728	0.17125	3.96058	0.13357
3.97319	0.13577	5.04234	0.17061	3.97559	0.13401
3.9882	0.13619	5.02737	0.17024	3.9906	0.13461
4.00396	0.13675	5.01239	0.16959	4.00486	0.13496
4.01897	0.1371	4.99742	0.16918	4.01986	0.13549
4.03473	0.13762	4.98244	0.16857	4.03562	0.13603
4.049	0.1382	4.96747	0.16812	4.05063	0.13663
4.06325	0.13879	4.9525	0.16754	4.06489	0.13701
4.07901	0.13918	4.93828	0.16698	4.0799	0.13749
4.09402	0.13965	4.9233	0.16672	4.09565	0.138
4.10902	0.14044	4.90758	0.16612	4.11066	0.13849
4.12328	0.14068	4.8926	0.16558	4.12567	0.13903
4.13754	0.14121	4.87762	0.1651	4.14068	0.1395
4.1533	0.14175	4.8634	0.16451	4.15569	0.13999
4.16831	0.14209	4.84843	0.16408	4.1707	0.14049
4.18257	0.14259	4.83271	0.16354	4.18572	0.14095
4.19759	0.14322	4.81771	0.16308	4.19998	0.14153
4.2126	0.14374	4.80271	0.1625	4.21424	0.142
4.2276	0.14421	4.78772	0.16203	4.22925	0.1425
4.24336	0.14463	4.77275	0.1616	4.24426	0.14311
4.25837	0.14512	4.75778	0.161	4.25926	0.1436
4.27263	0.14577	4.74356	0.16055	4.27502	0.14399
4.2884	0.14626	4.72933	0.16017	4.29003	0.14456
4.30341	0.14666	4.7136	0.15955	4.30504	0.14504
4.31766	0.14708	4.69788	0.15905	4.32005	0.14555
4.33267	0.14772	4.68291	0.15854	4.33431	0.14604
4.34767	0.14818	4.66868	0.15822	4.34931	0.14645
4.36268	0.14877	4.6537	0.15722	4.36433	0.14693
4.3777	0.14919	4.63873	0.15685	4.3801	0.14756
4.39346	0.14971	4.62377	0.15629	4.3951	0.14807
4.40848	0.15033	4.60804	0.15598	4.40936	0.14863
4.42348	0.15067	4.59382	0.15537	4.42437	0.14913
4.43923	0.15128	4.5796	0.15498	4.44013	0.14955
4.45424	0.15175	4.56388	0.15438	4.4559	0.1501
4.4685	0.15222	4.54815	0.15386	4.4709	0.15062
4.48275	0.15272	4.53392	0.15338	4.48515	0.15115
4.49851	0.15328	4.51895	0.15292	4.50016	0.15161
4.51427	0.15375	4.50397	0.1524	4.51592	0.15224
4.52853	0.1542	4.48975	0.15188	4.53018	0.15268
4.5428	0.1546	4.47478	0.15143	4.54519	0.1531
4.55781	0.1553	4.45906	0.15086	4.5602	0.15353
4.57282	0.1557	4.44409	0.15045	4.57522	0.1541
4.58782	0.15611	4.42986	0.14958	4.59023	0.15469
4.60283	0.15671	4.41489	0.14918	4.60449	0.15519
4.61784	0.15729	4.39992	0.14858	4.6195	0.15552
4.63285	0.15767	4.38494	0.14818	4.6345	0.15624
4.64786	0.15839	4.36921	0.1477	4.64951	0.15673
4.66287	0.15877	4.35424	0.14711	4.66452	0.15726
4.67789	0.15918	4.34002	0.14667	4.67953	0.15764
4.69289	0.15968	4.3243	0.14628	4.69529	0.15816
4.70789	0.16024	4.30932	0.14564	4.71029	0.15859
4.72291	0.16077	4.29435	0.14515	4.72456	0.1591
4.73793	0.16119	4.27863	0.14461	4.73958	0.15969
4.75368	0.16162	4.2644	0.1445	4.75458	0.16004
4.76868	0.16233	4.25018	0.14398	4.76959	0.16071
4.78295	0.16261	4.23521	0.1434	4.7846	0.16118
4.79796	0.16321	4.22023	0.14288	4.79961	0.16169
4.813	0.1638	4.20526	0.14249	4.81465	0.16212
4.82804	0.1643	4.19029	0.14202	4.83044	0.16256
4.84305	0.16474	4.17531	0.1415	4.84545	0.16312
4.85806	0.16532	4.16034	0.14097	4.85971	0.16371
4.87307	0.16579	4.14537	0.14042	4.87471	0.16405
4.88807	0.16626	4.13038	0.13996	4.88972	0.16464
4.90308	0.16664	4.1154	0.13957	4.90474	0.16515
4.91885	0.16734	4.10043	0.1389	4.91975	0.16562
4.93386	0.16775	4.08546	0.13838	4.93475	0.16616
4.94811	0.1682	4.07049	0.13803	4.94976	0.16666
4.96312	0.16878	4.05552	0.13741	4.96478	0.16712
4.97814	0.16929	4.04054	0.1368	4.98054	0.16763
4.99314	0.16984	4.02556	0.13652	4.99555	0.16813
5.00815	0.17033	4.00985	0.13583	5.00981	0.16874
5.02316	0.17075	3.99488	0.13554	5.02481	0.16926
5.03817	0.17136	3.98065	0.13491	5.03982	0.16972
5.05317	0.17197	3.96569	0.13446	5.05483	0.17027
5.06819	0.17228	3.95071	0.13402	5.06984	0.17068
5.0832	0.17291	3.93573	0.13336	5.08485	0.17128
5.09821	0.17332	3.92076	0.133	5.09986	0.17163
5.11322	0.17374	3.90578	0.13248	5.11487	0.17233
5.12823	0.17445	3.89082	0.13187	5.12988	0.17274
5.14323	0.17484	3.87584	0.13139	5.14489	0.17314
5.15825	0.17538	3.86086	0.13092	5.15991	0.1736
5.17401	0.17588	3.84589	0.13032	5.17491	0.17416
5.18902	0.17641	3.83091	0.12996	5.18992	0.17468
5.20327	0.17672	3.81594	0.12942	5.20493	0.17519
5.21828	0.17714	3.80098	0.12892	5.21993	0.17562
5.23329	0.17774	3.786	0.12835	5.23494	0.17614
5.2483	0.17833	3.77102	0.1278	5.24996	0.17657
5.26332	0.17888	3.75605	0.12734	5.26498	0.17719
5.27832	0.17937	3.74107	0.12679	5.27998	0.17759
5.29334	0.17982	3.7261	0.12648	5.295	0.17812
5.30834	0.18032	3.71112	0.12592	5.31	0.1786
5.32334	0.18082	3.69615	0.12532	5.32501	0.17911
5.33835	0.18133	3.68117	0.12492	5.34002	0.17964
5.35336	0.18182	3.6662	0.1244	5.35503	0.18019
5.36838	0.1823	3.65123	0.12391	5.37004	0.18047
5.38339	0.18295	3.63626	0.12351	5.38505	0.18108
5.3984	0.18336	3.62129	0.12297	5.40006	0.18153
5.41341	0.18377	3.60632	0.12235	5.41507	0.18196
5.42843	0.1844	3.59134	0.12187	5.43008	0.1825
5.44343	0.18488	3.57637	0.12139	5.44509	0.18309
5.45844	0.18543	3.56141	0.12086	5.46009	0.18346
5.47344	0.18582	3.54643	0.12033	5.4751	0.18416
5.48845	0.18635	3.53146	0.11974	5.49011	0.18465
5.50346	0.18675	3.51573	0.11923	5.50512	0.18519
5.51849	0.18726	3.50075	0.11876	5.52014	0.18574
5.53349	0.18783	3.48653	0.11831	5.53515	0.18615
5.54849	0.18836	3.47155	0.11782	5.55016	0.18651
5.5635	0.18888	3.45659	0.11727	5.56517	0.18721
5.57851	0.18932	3.4416	0.11666	5.58018	0.18779
5.59353	0.18979	3.42659	0.11628	5.59519	0.18817
5.60855	0.1903	3.41161	0.11567	5.6102	0.18866
5.62355	0.19076	3.39663	0.11535	5.62521	0.1891
5.63856	0.19135	3.38166	0.11474	5.64022	0.18964
5.65357	0.19196	3.36669	0.11431	5.65524	0.19027
5.66857	0.19239	3.35171	0.11383	5.67024	0.1906
5.68358	0.19291	3.33673	0.11317	5.68525	0.19124
5.6986	0.19323	3.32176	0.11279	5.70026	0.19158
5.7136	0.19353	3.30679	0.1123	5.71527	0.19197
5.72861	0.19437	3.29181	0.1117	5.73103	0.19263
5.74363	0.19488	3.27684	0.11127	5.74605	0.19307
5.75863	0.19526	3.26187	0.11068	5.76031	0.19353
5.77365	0.19591	3.2469	0.11023	5.77531	0.19411
5.78866	0.19631	3.23192	0.10968	5.79032	0.19459
5.80367	0.19687	3.21696	0.10932	5.80534	0.19516
5.81867	0.19743	3.20199	0.10873	5.82034	0.19565
5.83368	0.19782	3.18701	0.10825	5.83535	0.19597
5.84869	0.1984	3.17203	0.10772	5.85036	0.1967
5.8637	0.19884	3.15706	0.10724	5.86537	0.19725
5.87796	0.19927	3.14208	0.1067	5.88038	0.1978
5.89221	0.19987	3.12711	0.10626	5.89464	0.19811
5.90798	0.20029	3.11213	0.10575	5.90965	0.19881
5.92374	0.2009	3.09716	0.10512	5.92466	0.19916
5.93875	0.20118	3.0822	0.10449	5.93967	0.19976
5.95376	0.20193	3.06723	0.10389	5.95544	0.20036
5.96877	0.20232	3.05225	0.10371	5.97044	0.20042
5.98378	0.20292	3.03728	0.10327	5.98545	0.20091
5.99879	0.20343	3.02231	0.10284	6.00046	0.20191
6.0138	0.20397	3.00733	0.1021	6.01547	0.20233
6.02881	0.20433	2.99235	0.10168	6.02973	0.20277
6.04382	0.20479	2.97738	0.10113	6.04474	0.20333
6.05882	0.20522	2.96241	0.10066	6.06049	0.20374
6.07384	0.20598	2.94744	0.10011	6.0755	0.20423
6.08885	0.20633	2.93247	0.09967	6.09052	0.20476
6.10386	0.20656	2.9175	0.09912	6.10553	0.20526
6.11887	0.20708	2.90253	0.09861	6.12054	0.20582
6.13388	0.20753	2.88755	0.09808	6.13555	0.20637
6.14889	0.20819	2.87333	0.09766	6.15056	0.20682
6.16315	0.20853	2.85835	0.09713	6.16482	0.2073
6.17742	0.20905	2.84263	0.09663	6.17985	0.20795
6.19246	0.20984	2.82766	0.09609	6.19564	0.20827
6.20823	0.21033	2.81343	0.09566	6.20991	0.2088
6.22399	0.21099	2.79846	0.09502	6.22492	0.20936
6.23825	0.21121	2.78348	0.09457	6.24142	0.20975
6.25251	0.21185	2.76851	0.09411	6.25643	0.2103
6.26827	0.21241	2.75278	0.09359	6.26995	0.21086
6.28328	0.21287	2.73781	0.093	6.2842	0.21129
6.29754	0.21339	2.72284	0.0925	6.29996	0.2117
6.31255	0.21407	2.70787	0.09209	6.31572	0.21217
6.32831	0.21439	2.6929	0.09152	6.33073	0.21273
6.34332	0.21481	2.67793	0.09101	6.34575	0.21329
6.35833	0.21528	2.66295	0.09053	6.36076	0.21385
6.37334	0.21553	2.64797	0.09003	6.37577	0.21418
6.3876	0.21609	2.633	0.08955	6.39002	0.21482
6.40336	0.21657	2.61804	0.08905	6.40503	0.21521
6.41837	0.21694	2.60306	0.08857	6.42004	0.21571
6.43262	0.21732	2.58809	0.08804	6.43429	0.21629
6.44838	0.21801	2.57311	0.08748	6.44931	0.21669
6.46415	0.21861	2.55814	0.08696	6.46508	0.21725
6.47915	0.21898	2.54317	0.08649	6.48084	0.21774
6.49341	0.21913	2.52894	0.08602	6.49585	0.21804
6.50768	0.21997	2.51471	0.08554	6.51011	0.21856
6.52344	0.22055	2.49973	0.08496	6.52437	0.21929
6.53921	0.22086	2.48398	0.08448	6.54014	0.21974
6.55422	0.22122	2.46899	0.08399	6.5559	0.22022
6.56847	0.2221	2.454	0.08344	6.57015	0.22075
6.58347	0.22228	2.439	0.08298	6.58515	0.22119
6.59848	0.22332	2.42477	0.08244	6.60016	0.22167
6.61275	0.22391	2.40902	0.08191	6.61518	0.22237
6.62852	0.22429	2.39328	0.0814	6.63094	0.22245
6.64352	0.22492	2.37829	0.08093	6.64595	0.22309
6.65853	0.22533	2.36405	0.08043	6.66022	0.22361
6.67354	0.22582	2.34981	0.07993	6.67447	0.22424
6.6878	0.22655	2.33482	0.07941	6.68948	0.2248
6.7028	0.22678	2.31907	0.07891	6.70449	0.22515
6.71857	0.22734	2.30332	0.0784	6.7195	0.22563
6.73358	0.22779	2.28909	0.07783	6.7345	0.22617
6.74784	0.22844	2.27485	0.07732	6.74952	0.22671
6.76359	0.22894	2.25911	0.0769	6.76528	0.2272
6.77861	0.22936	2.24411	0.0764	6.7803	0.22788
6.79287	0.22989	2.22988	0.07601	6.79456	0.2281
6.80788	0.23054	2.21489	0.07546	6.80956	0.22866
6.82289	0.23094	2.19915	0.07488	6.82457	0.22928
6.8379	0.23152	2.18416	0.07434	6.83958	0.22988
6.8529	0.23186	2.16992	0.07388	6.85534	0.23038
6.86791	0.23244	2.15418	0.07332	6.8711	0.23086
6.88293	0.2329	2.13843	0.0729	6.88536	0.23141
6.8987	0.23325	2.12419	0.07238	6.90038	0.23173
6.9137	0.2337	2.10996	0.07192	6.91539	0.23247
6.92871	0.23441	2.09496	0.07128	6.92965	0.23276
6.94372	0.2349	2.07922	0.07072	6.94466	0.23313
6.95873	0.23541	2.06346	0.07036	6.95967	0.23384
6.97374	0.23573	2.04844	0.06984	6.97468	0.23427
6.98801	0.23654	2.0342	0.06932	6.99044	0.23466
7.00301	0.23708	2.0192	0.06883	7.00545	0.23542
7.01802	0.2375	2.00421	0.06834	7.01971	0.23573
7.03304	0.23782	1.98998	0.06784	7.03547	0.23626
7.0488	0.23842	1.97423	0.06729	7.05048	0.23661
7.0638	0.2388	1.95924	0.06683	7.06549	0.23719
7.07806	0.23932	1.945	0.06624	7.0805	0.23775
7.09307	0.24011	1.92926	0.06573	7.09476	0.23829
7.10808	0.24029	1.91427	0.06517	7.10978	0.23847
7.12309	0.24074	1.90002	0.06473	7.12554	0.23922
7.1381	0.24131	1.88504	0.0642	7.14205	0.23945
7.15312	0.24188	1.87005	0.06371	7.15707	0.24017
7.16812	0.24223	1.85506	0.06322	7.17057	0.24046
7.18313	0.24274	1.84007	0.06269	7.18483	0.24102
7.19815	0.24324	1.82508	0.06216	7.20059	0.2415
7.21315	0.24384	1.81009	0.06173	7.2156	0.24206
7.22816	0.24436	1.79509	0.06118	7.22985	0.24271
7.24316	0.2448	1.7801	0.06066	7.24486	0.24314
7.25818	0.2453	1.76512	0.06016	7.26062	0.24367
7.2732	0.24573	1.74937	0.05961	7.27564	0.24411
7.28821	0.24611	1.73438	0.05913	7.2899	0.24465
7.30321	0.24697	1.72014	0.05859	7.30491	0.24501
7.31822	0.24711	1.70515	0.05805	7.31992	0.24571
7.33325	0.24777	1.69017	0.05755	7.33493	0.24627
7.349	0.2481	1.67518	0.05708	7.34994	0.24645
7.364	0.24891	1.6602	0.05656	7.36495	0.24694
7.37826	0.24948	1.6452	0.05603	7.37996	0.24766
7.39327	0.24989	1.62946	0.05556	7.39496	0.24828
7.40828	0.25018	1.61447	0.055	7.40998	0.24849
7.42329	0.25071	1.60022	0.05459	7.42499	0.2491
7.4383	0.2514	1.58524	0.05405	7.44001	0.24959
7.45331	0.25175	1.57024	0.05358	7.45501	0.25023
7.46833	0.25243	1.55525	0.053	7.47002	0.2506
7.48335	0.25288	1.54026	0.05249	7.48579	0.25113
7.49836	0.25334	1.52527	0.05201	7.5008	0.25181
7.51336	0.25372	1.51028	0.05154	7.51506	0.25214
7.52838	0.25419	1.49529	0.051	7.53007	0.25259
7.54337	0.2548	1.4803	0.05046	7.54507	0.25315
7.5584	0.25545	1.46531	0.04999	7.56011	0.25353
7.57345	0.25569	1.45032	0.04949	7.57516	0.25402
7.58847	0.2563	1.43533	0.04899	7.59017	0.25447
7.60348	0.25678	1.42034	0.04847	7.60518	0.25496
7.61849	0.25739	1.40535	0.04799	7.62019	0.25553
7.6335	0.25788	1.39035	0.04743	7.63519	0.25615
7.64852	0.25823	1.37536	0.04692	7.65021	0.25661
7.66352	0.25878	1.36037	0.04644	7.66523	0.25712
7.67853	0.25927	1.34538	0.04592	7.68024	0.25752
7.69354	0.25972	1.33039	0.04541	7.69525	0.25811
7.70855	0.26043	1.31539	0.04489	7.71026	0.25855
7.72357	0.26075	1.30041	0.04438	7.72527	0.25891
7.73857	0.26136	1.28541	0.04391	7.74027	0.25968
7.75358	0.2617	1.27042	0.0433	7.75527	0.26
7.76858	0.26211	1.25543	0.0428	7.77028	0.26049
7.7836	0.2625	1.24044	0.04229	7.7853	0.26098
7.79861	0.26332	1.22546	0.0418	7.80031	0.26157
7.81362	0.26374	1.21046	0.04129	7.81532	0.26208
7.82864	0.26434	1.19547	0.0408	7.83034	0.26279
7.84364	0.26471	1.18048	0.04027	7.84535	0.2633
7.85866	0.26539	1.16549	0.03975	7.86035	0.26342
7.87367	0.26596	1.1505	0.03924	7.87536	0.2642
7.88867	0.26639	1.13551	0.03874	7.89037	0.2647
7.90368	0.26685	1.12052	0.0382	7.90539	0.26548
7.9187	0.26728	1.10552	0.03772	7.9204	0.26548
7.93371	0.26791	1.09053	0.03717	7.93541	0.26615
7.94872	0.26824	1.07554	0.03673	7.95043	0.26658
7.96373	0.26903	1.06055	0.03619	7.96544	0.26717
7.97874	0.2693	1.04556	0.03571	7.98044	0.26753
7.99376	0.26996	1.03056	0.03517	7.99545	0.26836
8.00802	0.27023	1.01556	0.03464	8.01048	0.26881
8.02303	0.27072	1.00058	0.03415	8.02548	0.26925
8.03879	0.27147	0.98559	0.03363	8.04049	0.26987
8.05381	0.27203	0.9706	0.03317	8.0555	0.27041
8.06881	0.2723	0.95561	0.03263	8.07052	0.27084
8.08381	0.27286	0.94061	0.03213	8.08553	0.27137
8.09882	0.27323	0.92562	0.0316	8.09978	0.27181
8.11384	0.27397	0.91063	0.03112	8.11479	0.2724
8.12885	0.27449	0.89564	0.03056	8.13055	0.27289
8.14385	0.27472	0.88065	0.03009	8.14555	0.27332
8.15886	0.27514	0.86566	0.02957	8.16057	0.27378
8.17313	0.27594	0.85066	0.02903	8.17558	0.27439
8.18814	0.27632	0.83567	0.02858	8.19059	0.27498
8.2039	0.27691	0.82068	0.02802	8.2056	0.2755
8.21891	0.2772	0.80569	0.02752	8.22061	0.27574
8.23391	0.27781	0.79071	0.02702	8.23561	0.27626
8.24892	0.2782	0.77646	0.0265	8.25063	0.27669
8.26394	0.27875	0.76146	0.026	8.26565	0.27739
8.27895	0.27899	0.74572	0.02541	8.28066	0.27787
8.29396	0.27967	0.73073	0.02489	8.29568	0.27828
8.30897	0.28031	0.71574	0.02439	8.30993	0.27893
8.32399	0.28066	0.70075	0.02388	8.32419	0.27924
8.33825	0.28145	0.68573	0.02334	8.3392	0.27974
8.35326	0.28186	0.67071	0.02287	8.35497	0.2803
8.36903	0.28222	0.65572	0.0223	8.37073	0.28082
8.38404	0.28261	0.64073	0.02186	8.38574	0.28126
8.39905	0.28324	0.62573	0.02136	8.40076	0.28181
8.41405	0.2837	0.61074	0.02087	8.41576	0.28237
8.42906	0.28425	0.59575	0.02037	8.43077	0.28277
8.44408	0.28477	0.58075	0.01988	8.44504	0.28331
8.45908	0.28533	0.56576	0.01934	8.46005	0.28382
8.47409	0.28567	0.55152	0.0188	8.4758	0.28425
8.48911	0.28628	0.53729	0.01832	8.49081	0.28494
8.50412	0.28678	0.52154	0.01779	8.50583	0.28535
8.51913	0.28722	0.5058	0.01735	8.52085	0.28581
8.53414	0.28775	0.49081	0.01676	8.53511	0.28647
8.54915	0.28844	0.47581	0.01625	8.54936	0.28684
8.56417	0.28862	0.46082	0.01575	8.56512	0.2871
8.57843	0.28928	0.44583	0.01522	8.58014	0.28766
8.59343	0.28978	0.43083	0.0147	8.59514	0.28826
8.60844	0.29048	0.41584	0.01418	8.6109	0.28894
8.6227	0.29068	0.40085	0.01368	8.62591	0.28935
8.63846	0.2913	0.38661	0.01317	8.64017	0.28989
8.65347	0.2918	0.37161	0.01271	8.65518	0.29041
8.66849	0.29226	0.35587	0.01218	8.6702	0.2909
8.68426	0.2928	0.34088	0.01164	8.68521	0.2913
8.69851	0.29322	0.32664	0.01116	8.70022	0.29175
8.71352	0.29408	0.3124	--	8.71523	0.29226
8.72929	0.29384	0.28539	0.00961	8.73099	0.29282
8.74355	0.29443	0.24637	0.00809	8.74526	0.29327
8.75781	0.29501	0.22014	0.00754	8.75952	0.29376
8.77282	0.2955	0.20663	0.00703	8.77453	0.29423
8.78859	0.29599	0.19164	0.00655	8.78954	0.29455
8.80358	0.29641	0.17665	0.00604	8.80454	0.29506
8.8186	0.29661	0.16241	0.0055	8.81955	0.29546
8.83361	0.29734	0.14666	0.005	8.83531	0.29621
8.84787	0.29783	0.13165	0.00448	8.85033	0.29667
8.86288	0.29823	0.11665	0.00399	8.8646	0.29722
8.87789	0.29881	0.10166	0.00348	8.87961	0.29767
8.89366	0.29909	0.08666	0.00295	8.89536	0.29826
8.90866	0.29964	0.07092	0.00242	8.91038	0.2986
8.92293	0.30024	0.05591	0.00194	8.92465	0.29916
8.93872	0.30065	0.04092	0.00141	8.94044	0.29952
8.95376	0.30142	0.02668	0.00090462	8.95547	0.29998
8.96877	0.30233	0.01172	0.000382425	8.96974	0.30055
8.98453	0.30261	-2.82024e-05	-2.59836e-05	8.98549	0.30102
9.00023	0.30279			9.00003	0.30142

## Sheet: Fig.3
T	1/chi	T	1/chi	T	1/chi	T	1/chi fitting	T	1/chi fitting	T	1/chi fitting
K		K		K		K		K		K
poly	poly	Hc	Hc	Hab	Hab	Hab	Hab	poly	poly	Hc	Hc
2.49955	55.013	1.79952	79.5571	1.80028	51.5402	200.038	104.693	200.064	59.2996	200.02	33.9723
2.5071	55.1043	1.7992	80.2909	1.80004	51.5039	200.137	104.72	200.163	59.3221	200.12	33.9907
2.50658	55.1101	1.79925	81.3469	1.80385	51.5307	200.235	104.747	200.262	59.3445	200.219	34.0091
2.5155	55.0841	1.80179	80.3997	1.81504	51.5177	200.334	104.773	200.362	59.367	200.319	34.0275
2.57413	55.0913	1.82381	79.8081	1.85904	51.631	200.433	104.8	200.461	59.3895	200.418	34.0459
2.65943	55.2185	1.89035	79.3838	1.92331	51.6054	200.531	104.827	200.56	59.4119	200.518	34.0643
2.7916	55.4451	1.97226	81.7934	2.00507	51.6964	200.63	104.853	200.659	59.4344	200.618	34.0827
2.94718	55.4915	2.07781	80.2921	2.09238	51.704	200.729	104.88	200.758	59.4568	200.717	34.1012
3.11379	55.6424	2.18652	80.9224	2.19244	51.8544	200.827	104.907	200.857	59.4793	200.817	34.1196
3.26647	55.7115	2.29573	81.2051	2.25722	51.8389	200.926	104.933	200.956	59.5017	200.917	34.138
3.40032	55.8583	2.43578	79.9424	2.31457	51.782	201.025	104.96	201.055	59.5242	201.016	34.1564
3.56921	56.0884	2.53085	81.3214	2.35584	51.8998	201.124	104.987	201.154	59.5467	201.116	34.1748
3.69185	56.1466	2.60958	80.9678	2.39332	51.8583	201.222	105.013	201.254	59.5691	201.216	34.1932
3.80413	56.2925	2.68454	82.186	2.43481	51.9249	201.321	105.04	201.353	59.5916	201.315	34.2116
3.90177	56.4353	2.75166	81.7049	2.49096	51.9434	201.42	105.067	201.452	59.614	201.415	34.2301
3.98841	56.5008	2.84471	80.9587	2.53337	51.997	201.518	105.093	201.551	59.6365	201.514	34.2485
4.086	56.6254	2.90864	81.9376	2.57178	51.8674	201.617	105.12	201.65	59.6589	201.614	34.2669
4.1894	56.8198	2.98271	80.9629	2.62884	51.9886	201.716	105.147	201.749	59.6814	201.714	34.2853
4.31894	56.8443	3.08928	81.3923	2.67856	51.9691	201.814	105.173	201.848	59.7039	201.813	34.3037
4.41734	56.947	3.16257	82.6273	2.72767	52.0072	201.913	105.2	201.947	59.7263	201.913	34.3221
4.5235	57.0061	3.24603	81.8994	2.77712	52.0502	202.012	105.227	202.046	59.7488	202.013	34.3406
4.67105	57.0926	3.33094	82.1655	2.82399	52.0207	202.111	105.253	202.145	59.7712	202.112	34.359
4.78114	57.3087	3.40208	82.6237	2.87003	52.057	202.209	105.28	202.245	59.7937	202.212	34.3774
4.89175	57.3231	3.49798	82.2544	2.91937	52.038	202.308	105.307	202.344	59.8161	202.312	34.3958
5.00774	57.427	3.59668	81.4219	2.9806	52.0612	202.407	105.333	202.443	59.8386	202.411	34.4142
5.11791	57.393	3.66806	82.8457	3.02397	52.0868	202.505	105.36	202.542	59.861	202.511	34.4326
5.25601	57.5442	3.74491	82.2927	3.07062	52.1301	202.604	105.386	202.641	59.8835	202.61	34.451
5.37013	57.5713	3.82602	82.7197	3.1195	52.1902	202.703	105.413	202.74	59.906	202.71	34.4695
5.48112	57.6824	3.90233	81.7681	3.16992	52.1231	202.801	105.44	202.839	59.9284	202.81	34.4879
5.6166	57.675	4.00114	82.7726	3.21895	52.1141	202.9	105.466	202.938	59.9509	202.909	34.5063
5.72358	57.6897	4.09834	81.8386	3.26085	52.2266	202.999	105.493	203.037	59.9733	203.009	34.5247
5.82451	57.6971	4.17294	82.0049	3.3177	52.145	203.098	105.52	203.137	59.9958	203.109	34.5431
5.9382	57.7007	4.25238	82.4671	3.36244	52.2313	203.196	105.546	203.236	60.0183	203.208	34.5615
6.06207	57.6493	4.32853	82.5766	3.40769	52.1567	203.295	105.573	203.335	60.0407	203.308	34.5799
6.17134	57.7464	4.4065	82.9659	3.46779	52.2204	203.394	105.6	203.434	60.0632	203.408	34.5984
6.27454	57.674	4.48545	82.0743	3.51416	52.2261	203.492	105.626	203.533	60.0856	203.507	34.6168
6.41575	57.5785	4.56214	81.3796	3.56232	52.2488	203.591	105.653	203.632	60.1081	203.607	34.6352
6.53048	57.6387	4.66603	82.0854	3.61858	52.2611	203.69	105.68	203.731	60.1305	203.706	34.6536
6.64413	57.5865	4.74522	83.3979	3.65554	52.2244	203.788	105.706	203.83	60.153	203.806	34.672
6.75315	57.4727	4.81995	81.8803	3.70044	52.1944	203.887	105.733	203.929	60.1754	203.906	34.6904
6.85685	57.3417	4.89227	81.7246	3.76437	52.3186	203.986	105.76	204.029	60.1979	204.005	34.7088
6.99037	57.1995	4.97667	82.3928	3.80692	52.317	204.085	105.786	204.128	60.2204	204.105	34.7272
7.09186	57.0863	5.06559	81.9175	3.84632	52.3296	204.183	105.813	204.227	60.2428	204.205	34.7457
7.19703	56.9862	5.14358	81.9297	3.90578	52.2968	204.282	105.84	204.326	60.2653	204.304	34.7641
7.33668	56.8858	5.24341	82.5856	3.95477	52.3091	204.381	105.866	204.425	60.2877	204.404	34.7825
7.44544	56.6441	5.31782	82.2252	4.00283	52.2543	204.479	105.893	204.524	60.3102	204.504	34.8009
7.55157	56.3835	5.39386	81.0687	4.06237	52.3439	204.578	105.92	204.623	60.3327	204.603	34.8193
7.65097	56.2788	5.47499	81.2411	4.10628	52.4339	204.677	105.946	204.722	60.3551	204.703	34.8377
7.76466	56.1148	5.55377	81.9938	4.1545	52.449	204.775	105.973	204.821	60.3776	204.802	34.8561
7.91627	55.8872	5.65544	82.6299	4.19948	52.3807	204.874	106	204.92	60.4	204.902	34.8746
8.02774	55.6746	5.75378	81.5826	4.24607	52.3355	204.973	106.026	205.02	60.4225	205.002	34.893
8.14186	55.367	5.82552	79.8708	4.29611	52.3553	205.072	106.053	205.119	60.4449	205.101	34.9114
8.25739	55.1017	5.90052	81.0204	4.33894	52.3873	205.17	106.08	205.218	60.4674	205.201	34.9298
8.36728	54.8624	6.00163	79.9439	4.39714	52.4616	205.269	106.106	205.317	60.4898	205.301	34.9482
8.4995	54.6249	6.07764	79.9836	4.44243	52.4588	205.368	106.133	205.416	60.5123	205.4	34.9666
8.60348	54.295	6.15426	79.4142	4.4864	52.4213	205.466	106.16	205.515	60.5348	205.5	34.9851
8.71811	53.9624	6.23264	79.6922	4.54546	52.426	205.565	106.186	205.614	60.5572	205.6	35.0035
8.82245	53.6025	6.30784	78.4947	4.59196	52.3663	205.664	106.213	205.713	60.5797	205.699	35.0219
8.92526	53.3544	6.40663	79.1552	4.63643	52.4783	205.762	106.24	205.812	60.6021	205.799	35.0403
9.07019	53.0256	6.48496	77.9907	4.69274	52.4713	205.861	106.266	205.912	60.6246	205.898	35.0587
9.1815	52.6663	6.55655	77.1994	4.73832	52.3719	205.96	106.293	206.011	60.647	205.998	35.0771
9.28792	52.2467	6.64498	76.7455	4.78056	52.447	206.059	106.32	206.11	60.6695	206.098	35.0955
9.39473	51.8744	6.71907	77.6106	4.84057	52.5236	206.157	106.346	206.209	60.6919	206.197	35.114
9.50734	51.5146	6.80144	75.7131	4.88888	52.438	206.256	106.373	206.308	60.7144	206.297	35.1324
9.61405	51.1078	6.90483	75.6723	4.93208	52.4846	206.355	106.4	206.407	60.7369	206.397	35.1508
9.72032	50.7936	6.97836	75.7785	4.99265	52.5271	206.453	106.426	206.506	60.7593	206.496	35.1692
9.86832	50.3507	7.04557	74.5097	5.03578	52.4804	206.552	106.453	206.605	60.7818	206.596	35.1876
9.98143	49.9298	7.14296	74.0925	5.07999	52.463	206.651	106.48	206.704	60.8042	206.695	35.206
10.0857	49.5387	7.21439	72.27	5.12747	52.4925	206.749	106.506	206.803	60.8267	206.795	35.2244
10.1919	49.149	7.28831	73.0518	5.18894	52.5608	206.848	106.533	206.903	60.8492	206.895	35.2428
10.3083	48.7597	7.38785	72.1449	5.23477	52.5766	206.947	106.56	207.002	60.8716	206.994	35.2613
10.4196	48.3749	7.47758	71.3777	5.29424	52.4902	207.046	106.586	207.101	60.8941	207.094	35.2797
10.5228	47.897	7.54918	70.3763	5.33706	52.5469	207.144	106.613	207.2	60.9165	207.194	35.2981
10.67	47.4622	7.63189	69.5282	5.3804	52.4791	207.243	106.64	207.299	60.939	207.293	35.3165
10.78	47.0392	7.71624	69.3133	5.43765	52.6413	207.342	106.666	207.398	60.9614	207.393	35.3349
10.8746	46.6476	7.79271	68.0932	5.48794	52.6172	207.44	106.693	207.497	60.9839	207.493	35.3533
11.0084	46.2289	7.89003	66.419	5.53395	52.6362	207.539	106.72	207.596	61.0063	207.592	35.3717
11.1483	45.789	7.95712	66.6353	5.57619	52.5429	207.638	106.746	207.695	61.0288	207.692	35.3902
11.2538	45.3272	8.02833	65.1214	5.62107	52.5795	207.736	106.773	207.795	61.0513	207.791	35.4086
11.3579	44.9139	8.13264	65.3189	5.6762	52.5969	207.835	106.8	207.894	61.0737	207.891	35.427
11.4615	44.4983	8.21006	63.5603	5.7318	52.577	207.934	106.826	207.993	61.0962	207.991	35.4454
11.5661	44.0957	8.28616	63.1217	5.77891	52.5809	208.033	106.853	208.092	61.1186	208.09	35.4638
11.6688	43.6827	8.38649	62.5611	5.82582	52.6793	208.131	106.88	208.191	61.1411	208.19	35.4822
11.7825	43.1988	8.46343	61.0173	5.87023	52.6257	208.23	106.906	208.29	61.1636	208.29	35.5007
11.9286	42.7423	8.53451	60.1494	5.91556	52.5834	208.329	106.933	208.389	61.186	208.389	35.5191
12.0287	42.3878	8.63101	59.3856	5.97544	52.7025	208.427	106.96	208.488	61.2085	208.489	35.5375
12.1386	41.9247	8.70599	58.7233	6.01992	52.662	208.526	106.986	208.587	61.2309	208.589	35.5559
12.2785	41.5319	8.77934	57.0981	6.06544	52.6238	208.625	107.013	208.686	61.2534	208.688	35.5743
12.3778	41.1166	8.87427	57.2999	6.12543	52.7154	208.723	107.039	208.786	61.2758	208.788	35.5927
12.4828	40.7136	8.96819	56.061	6.17088	52.529	208.822	107.066	208.885	61.2983	208.887	35.6111
12.6259	40.3125	9.03953	54.5177	6.22079	52.5875	208.921	107.093	208.984	61.3207	208.987	35.6296
12.7311	39.9298	9.1143	54.1937	6.27006	52.639	209.02	107.119	209.083	61.3432	209.087	35.648
12.8357	39.5151	9.19479	53.1448	6.3167	52.7196	209.118	107.146	209.182	61.3657	209.186	35.6664
12.9788	39.0763	9.26635	52.8963	6.36386	52.6345	209.217	107.173	209.281	61.3881	209.286	35.6848
13.0886	38.6585	9.36906	51.6532	6.42924	52.6156	209.316	107.199	209.38	61.4106	209.386	35.7032
13.1923	38.2936	9.45172	50.7786	6.47424	52.6543	209.414	107.226	209.479	61.433	209.485	35.7216
13.2916	37.9281	9.52558	50.3325	6.51898	52.6583	209.513	107.253	209.578	61.4555	209.585	35.74
13.4024	37.5539	9.5966	48.8476	6.57746	52.6414	209.612	107.279	209.678	61.4779	209.685	35.7585
13.5504	37.1512	9.67597	48.1235	6.61197	52.7671	209.71	107.306	209.777	61.5004	209.784	35.7769
13.6562	36.7837	9.77805	47.5654	6.67362	52.6638	209.809	107.333	209.876	61.5229	209.884	35.7953
13.7606	36.4072	9.86891	46.6905	6.71671	52.5902	209.908	107.359	209.975	61.5453	209.983	35.8137
13.8657	36.0509	9.94281	46.0562	6.77503	52.688	210.007	107.386	210.074	61.5678	210.083	35.8321
13.9735	35.7064	10.023	45.1716	6.81748	52.7235	210.105	107.413	210.173	61.5902	210.183	35.8505
14.0872	35.3062	10.0948	44.486	6.86309	52.7176	210.204	107.439	210.272	61.6127	210.282	35.8689
14.1986	34.9495	10.1691	43.8188	6.90808	52.7081	210.303	107.466	210.371	61.6351	210.382	35.8873
14.3431	34.5923	10.2733	42.973	6.95061	52.6058	210.401	107.493	210.47	61.6576	210.482	35.9058
14.449	34.2745	10.3473	41.9377	6.9991	52.7018	210.5	107.519	210.57	61.6801	210.581	35.9242
14.5576	33.9285	10.4236	41.3548	7.06602	52.8115	210.599	107.546	210.669	61.7025	210.681	35.9426
14.6759	33.5786	10.5242	40.8391	7.11303	52.7055	210.697	107.573	210.768	61.725	210.781	35.961
14.7903	33.2334	10.6015	40.1393	7.1717	52.766	210.796	107.599	210.867	61.7474	210.88	35.9794
14.9292	32.905	10.6771	39.6956	7.21762	52.6892	210.895	107.626	210.966	61.7699	210.98	35.9978
15.0368	32.5549	10.748	38.9577	7.26273	52.6497	210.994	107.653	211.065	61.7923	211.079	36.0162
15.1478	32.2647	10.8254	38.1945	7.30774	52.7295	211.092	107.679	211.164	61.8148	211.179	36.0347
15.2524	31.9144	10.9326	37.6397	7.35588	52.7864	211.191	107.706	211.263	61.8372	211.279	36.0531
15.3498	31.6262	11.0063	36.9565	7.41763	52.7494	211.29	107.733	211.362	61.8597	211.378	36.0715
15.4465	31.2937	11.0803	36.2928	7.46376	52.7411	211.388	107.759	211.461	61.8822	211.478	36.0899
15.55	30.9745	11.1601	35.5369	7.51174	52.6521	211.487	107.786	211.561	61.9046	211.578	36.1083
15.6837	30.7153	11.2385	34.9285	7.55459	52.7448	211.586	107.813	211.66	61.9271	211.677	36.1267
15.8141	30.4205	11.344	34.5363	7.59712	52.7457	211.684	107.839	211.759	61.9495	211.777	36.1451
15.9156	30.0851	11.4194	33.7473	7.65685	52.7783	211.783	107.866	211.858	61.972	211.876	36.1636
16.0151	29.8099	11.4908	33.4554	7.71412	52.7853	211.882	107.893	211.957	61.9945	211.976	36.182
16.1198	29.5269	11.5943	32.8623	7.75677	52.7492	211.981	107.919	212.056	62.0169	212.076	36.2004
16.2346	29.2671	11.6706	32.3781	7.80556	52.6154	212.079	107.946	212.155	62.0394	212.175	36.2188
16.3801	28.9697	11.745	31.7625	7.85368	52.6423	212.178	107.973	212.254	62.0618	212.275	36.2372
16.4845	28.7015	11.8407	31.3487	7.91202	52.7471	212.277	107.999	212.353	62.0843	212.375	36.2556
16.5914	28.3895	11.9125	30.7769	7.9585	52.715	212.375	108.026	212.453	62.1067	212.474	36.274
16.7077	28.1163	11.9987	30.3302	8.01803	52.7557	212.474	108.053	212.552	62.1292	212.574	36.2925
16.8223	27.8386	12.079	29.7712	8.05861	52.7284	212.573	108.079	212.651	62.1516	212.674	36.3109
16.9334	27.5694	12.1504	29.2853	8.10344	52.7596	212.671	108.106	212.75	62.1741	212.773	36.3293
17.0482	27.2925	12.2501	28.982	8.16367	52.7581	212.77	108.133	212.849	62.1966	212.873	36.3477
17.1993	26.9962	12.3442	28.5124	8.20646	52.7942	212.869	108.159	212.948	62.219	212.972	36.3661
17.3122	26.7265	12.4154	28.0238	8.25526	52.7483	212.967	108.186	213.047	62.2415	213.072	36.3845
17.4158	26.4561	12.4923	27.5756	8.30503	52.6561	213.066	108.213	213.146	62.2639	213.172	36.4029
17.5192	26.2183	12.5692	27.1267	8.35334	52.7029	213.165	108.239	213.245	62.2864	213.271	36.4214
17.6317	25.944	12.6489	26.9098	8.40071	52.686	213.264	108.266	213.344	62.3088	213.371	36.4398
17.7766	25.6819	12.7484	26.3541	8.44706	52.7117	213.362	108.293	213.444	62.3313	213.471	36.4582
17.8813	25.4141	12.825	25.9863	8.4942	52.7909	213.461	108.319	213.543	62.3538	213.57	36.4766
17.9814	25.1542	12.9044	25.6185	8.54357	52.8017	213.56	108.346	213.642	62.3762	213.67	36.495
18.0855	24.8963	12.9794	25.181	8.60754	52.7334	213.658	108.373	213.741	62.3987	213.77	36.5134
18.1978	24.6485	13.0557	24.7132	8.65456	52.7331	213.757	108.399	213.84	62.4211	213.869	36.5318
18.3329	24.3817	13.1363	24.5191	8.7033	52.8153	213.856	108.426	213.939	62.4436	213.969	36.5503
18.4653	24.1275	13.2109	24.1192	8.75053	52.7302	213.954	108.453	214.038	62.466	214.068	36.5687
18.5644	23.8668	13.3066	23.8083	8.79599	52.7678	214.053	108.479	214.137	62.4885	214.168	36.5871
18.6628	23.6251	13.3844	23.3529	8.85728	52.7253	214.152	108.506	214.236	62.511	214.268	36.6055
18.8039	23.3735	13.4624	23.135	8.90581	52.6551	214.251	108.533	214.336	62.5334	214.367	36.6239
18.9117	23.1196	13.5616	22.7883	8.95354	52.7882	214.349	108.559	214.435	62.5559	214.467	36.6423
19.0148	22.8543	13.6365	22.4301	8.99845	52.6893	214.448	108.586	214.534	62.5783	214.567	36.6607
19.1216	22.5799	13.7099	22.1206	9.04466	52.6993	214.547	108.612	214.633	62.6008	214.666	36.6792
19.2328	22.3093	13.8091	21.8438	9.10504	52.8347	214.645	108.639	214.732	62.6232	214.766	36.6976
19.375	22.0556	13.8845	21.599	9.14832	52.7627	214.744	108.666	214.831	62.6457	214.866	36.716
19.4776	21.7957	13.9614	21.2443	9.19422	52.7018	214.843	108.692	214.93	62.6682	214.965	36.7344
19.5745	21.5558	14.0569	21.0116	9.2401	52.7606	214.941	108.719	215.029	62.6906	215.065	36.7528
19.7052	21.3608	14.1279	20.7339	9.3042	52.7743	215.04	108.746	215.128	62.7131	215.164	36.7712
19.8026	21.2227	14.2101	20.4639	9.35168	52.8248	215.139	108.772	215.227	62.7355	215.264	36.7896
19.9059	21.1483	14.3093	20.2257	9.39746	52.7476	215.238	108.799	215.327	62.758	215.364	36.8081
20.0461	21.1075	14.3872	19.8651	9.44236	52.7076	215.336	108.826	215.426	62.7804	215.463	36.8265
20.1487	21.0824	14.4665	19.6059	9.48964	52.6622	215.435	108.852	215.525	62.8029	215.563	36.8449
20.2553	21.0569	14.5418	19.3995	9.53263	52.6973	215.534	108.879	215.624	62.8254	215.663	36.8633
20.3565	21.027	14.6156	19.1483	9.59262	52.7353	215.632	108.906	215.723	62.8478	215.762	36.8817
20.4602	21.0186	14.715	18.9163	9.65258	52.7798	215.731	108.932	215.822	62.8703	215.862	36.9001
20.6019	21.0154	14.7931	18.6808	9.69565	52.6459	215.83	108.959	215.921	62.8927	215.962	36.9185
20.7083	21.0038	14.8699	18.5104	9.74538	52.7371	215.928	108.986	216.02	62.9152	216.061	36.937
20.8222	20.995	14.9483	18.1862	9.79644	52.8312	216.027	109.012	216.119	62.9376	216.161	36.9554
20.9327	20.9855	15.0276	18.0005	9.84036	52.8129	216.126	109.039	216.219	62.9601	216.26	36.9738
21.0354	20.9825	15.1264	17.7628	9.89315	52.6746	216.225	109.066	216.318	62.9826	216.36	36.9922
21.1735	20.988	15.1995	17.5432	9.93585	52.7413	216.323	109.092	216.417	63.005	216.46	37.0106
21.2787	20.9916	15.2751	17.354	9.98366	52.71	216.422	109.119	216.516	63.0275	216.559	37.029
21.3982	20.9951	15.3499	17.1207	10.0315	52.6775	216.521	109.146	216.615	63.0499	216.659	37.0474
21.5117	20.9935	15.4268	16.9947	10.0922	52.7693	216.619	109.172	216.714	63.0724	216.759	37.0659
21.6196	20.9932	15.501	16.7304	10.1409	52.6526	216.718	109.199	216.813	63.0948	216.858	37.0843
21.7356	21.0028	15.577	16.5416	10.1903	52.7553	216.817	109.226	216.912	63.1173	216.958	37.1027
21.8477	21.0103	15.6747	16.3743	10.2356	52.6522	216.915	109.252	217.011	63.1397	217.058	37.1211
21.9922	21.0373	15.7456	16.2318	10.2804	52.6691	217.014	109.279	217.111	63.1622	217.157	37.1395
22.0968	21.034	15.8239	16.0036	10.3277	52.6612	217.113	109.306	217.21	63.1847	217.257	37.1579
22.1973	21.042	15.9203	15.846	10.376	52.7234	217.212	109.332	217.309	63.2071	217.356	37.1763
22.2972	21.0453	15.992	15.6843	10.4381	52.6976	217.31	109.359	217.408	63.2296	217.456	37.1948
22.409	21.0677	16.0701	15.4673	10.4828	52.6921	217.409	109.386	217.507	63.252	217.556	37.2132
22.5244	21.0805	16.1455	15.2673	10.5309	52.6162	217.508	109.412	217.606	63.2745	217.655	37.2316
22.6309	21.1002	16.2226	15.0821	10.5753	52.6796	217.606	109.439	217.705	63.297	217.755	37.25
22.777	21.1041	16.3247	14.924	10.6383	52.706	217.705	109.466	217.804	63.3194	217.855	37.2684
22.8916	21.1101	16.4021	14.7585	10.6875	52.7285	217.804	109.492	217.903	63.3419	217.954	37.2868
22.9961	21.1441	16.4779	14.606	10.7301	52.6373	217.902	109.519	218.002	63.3643	218.054	37.3052
23.1045	21.1699	16.5825	14.4388	10.7726	52.6585	218.001	109.546	218.102	63.3868	218.153	37.3237
23.2089	21.179	16.6636	14.2905	10.832	52.6843	218.1	109.572	218.201	63.4092	218.253	37.3421
23.3536	21.1872	16.7429	14.1346	10.8704	52.6767	218.199	109.599	218.3	63.4317	218.353	37.3605
23.4677	21.2144	16.8207	13.9564	10.9158	52.648	218.297	109.626	218.399	63.4541	218.452	37.3789
23.5764	21.2273	16.9	13.8387	10.9674	52.6819	218.396	109.652	218.498	63.4766	218.552	37.3973
23.6872	21.2429	16.9811	13.6703	11.0325	52.5788	218.495	109.679	218.597	63.4991	218.652	37.4157
23.7946	21.2625	17.0569	13.4964	11.0808	52.5961	218.593	109.706	218.696	63.5215	218.751	37.4341
23.9365	21.2721	17.1624	13.3616	11.1294	52.5513	218.692	109.732	218.795	63.544	218.851	37.4526
24.0435	21.3062	17.2445	13.1984	11.1749	52.6802	218.791	109.759	218.894	63.5664	218.951	37.471
24.1484	21.3176	17.3191	13.0832	11.238	52.6419	218.889	109.786	218.994	63.5889	219.05	37.4894
24.2894	21.3424	17.3962	12.9421	11.2811	52.6109	218.988	109.812	219.093	63.6113	219.15	37.5078
24.4018	21.3612	17.4811	12.786	11.3362	52.5425	219.087	109.839	219.192	63.6338	219.249	37.5262
24.5093	21.3845	17.5629	12.6774	11.3788	52.5477	219.186	109.866	219.291	63.6563	219.349	37.5446
24.6084	21.3947	17.6415	12.5291	11.4259	52.6201	219.284	109.892	219.39	63.6787	219.449	37.563
24.7072	21.4134	17.7422	12.3855	11.4851	52.6247	219.383	109.919	219.489	63.7012	219.548	37.5814
24.8453	21.4361	17.8175	12.2503	11.5311	52.5547	219.482	109.946	219.588	63.7236	219.648	37.5999
24.9494	21.4643	17.9007	12.1419	11.5792	52.5281	219.58	109.972	219.687	63.7461	219.748	37.6183
25.0546	21.4768	17.9811	12.0213	11.6222	52.5289	219.679	109.999	219.786	63.7685	219.847	37.6367
25.166	21.5009	18.0503	11.9048	11.6671	52.5412	219.778	110.026	219.886	63.791	219.947	37.6551
25.2836	21.5148	18.1223	11.7738	11.7275	52.48	219.876	110.052	219.985	63.8135	220.047	37.6735
25.426	21.5563	18.2029	11.6524	11.7722	52.5219	219.975	110.079	220.084	63.8359	220.146	37.6919
25.5235	21.5825	18.3043	11.5437	11.8206	52.553	220.074	110.106	220.183	63.8584	220.246	37.7103
25.6304	21.5982	18.3767	11.4093	11.8811	52.4295	220.173	110.132	220.282	63.8808	220.345	37.7288
25.7663	21.6157	18.4538	11.3033	11.9242	52.3898	220.271	110.159	220.381	63.9033	220.445	37.7472
25.8679	21.6389	18.538	11.1844	11.97	52.5685	220.37	110.185	220.48	63.9257	220.545	37.7656
25.9716	21.6551	18.6191	11.0778	12.0166	52.5861	220.469	110.212	220.579	63.9482	220.644	37.784
26.0692	21.6839	18.693	10.9467	12.0642	52.6346	220.567	110.239	220.678	63.9706	220.744	37.8024
26.1802	21.7239	18.7681	10.8451	12.1249	52.4383	220.666	110.265	220.777	63.9931	220.844	37.8208
26.2972	21.7393	18.8729	10.7252	12.1813	52.3901	220.765	110.292	220.877	64.0156	220.943	37.8392
26.4102	21.7531	18.9517	10.605	12.2228	52.4166	220.863	110.319	220.976	64.038	221.043	37.8577
26.5526	21.7786	19.0223	10.4958	12.2814	52.5513	220.962	110.345	221.075	64.0605	221.143	37.8761
26.6541	21.8151	19.0959	10.3868	12.3278	52.4528	221.061	110.372	221.174	64.0829	221.242	37.8945
26.7582	21.8327	19.174	10.2792	12.375	52.4136	221.16	110.399	221.273	64.1054	221.342	37.9129
26.8626	21.8624	19.2564	10.1492	12.4247	52.3839	221.258	110.425	221.372	64.1278	221.441	37.9313
26.9696	21.8744	19.3377	10.0432	12.4743	52.4485	221.357	110.452	221.471	64.1503	221.541	37.9497
27.1142	21.9003	19.4404	9.92462	12.5187	52.4661	221.456	110.479	221.57	64.1728	221.641	37.9682
27.225	21.9214	19.52	9.79866	12.5646	52.4562	221.554	110.505	221.669	64.1952	221.74	37.9866
27.3322	21.9477	19.5981	9.67845	12.6123	52.4598	221.653	110.532	221.769	64.2177	221.84	38.005
27.4394	21.9885	19.6751	9.58234	12.6747	52.3634	221.752	110.559	221.868	64.2401	221.94	38.0234
27.5502	22.0199	19.7472	9.4642	12.721	52.3521	221.85	110.585	221.967	64.2626	222.039	38.0418
27.6841	22.026	19.8483	9.41098	12.7664	52.4345	221.949	110.612	222.066	64.285	222.139	38.0602
27.7861	22.0397	19.928	9.38374	12.8121	52.4318	222.048	110.639	222.165	64.3075	222.239	38.0786
27.8943	22.0784	20.0004	9.34646	12.8583	52.3889	222.147	110.665	222.264	64.33	222.338	38.0971
27.9969	22.1074	20.1022	9.33753	12.9184	52.3791	222.245	110.692	222.363	64.3524	222.438	38.1155
28.1047	22.1402	20.1867	9.31582	12.9618	52.2759	222.344	110.719	222.462	64.3749	222.537	38.1339
28.247	22.1557	20.2624	9.29538	13.0093	52.3243	222.443	110.745	222.561	64.3973	222.637	38.1523
28.3544	22.1802	20.3377	9.2693	13.0724	52.3028	222.541	110.772	222.66	64.4198	222.737	38.1707
28.4657	22.2054	20.4183	9.25572	13.1172	52.3889	222.64	110.799	222.76	64.4422	222.836	38.1891
28.573	22.2387	20.519	9.25313	13.1663	52.1985	222.739	110.825	222.859	64.4647	222.936	38.2075
28.676	22.2653	20.5966	9.23942	13.2163	52.2708	222.837	110.852	222.958	64.4872	223.036	38.2259
28.8121	22.2989	20.6765	9.23249	13.2594	52.3483	222.936	110.879	223.057	64.5096	223.135	38.2444
28.9193	22.3139	20.7519	9.22256	13.3041	52.2791	223.035	110.905	223.156	64.5321	223.235	38.2628
29.026	22.3418	20.8282	9.21859	13.3554	52.1801	223.133	110.932	223.255	64.5545	223.334	38.2812
29.1271	22.3674	20.9341	9.19961	13.4203	52.2992	223.232	110.959	223.354	64.577	223.434	38.2996
29.2371	22.4022	21.0135	9.19711	13.4657	52.1977	223.331	110.985	223.453	64.5994	223.534	38.318
29.3529	22.4234	21.0887	9.18216	13.512	52.147	223.43	111.012	223.552	64.6219	223.633	38.3364
29.47	22.4464	21.1677	9.18773	13.5591	52.2013	223.528	111.039	223.652	64.6444	223.733	38.3548
29.5833	22.472	21.2538	9.17681	13.6022	52.1615	223.627	111.065	223.751	64.6668	223.833	38.3733
29.6865	22.503	21.3621	9.1785	13.6605	52.197	223.726	111.092	223.85	64.6893	223.932	38.3917
29.8224	22.5337	21.4391	9.17166	13.7056	52.2316	223.824	111.119	223.949	64.7117	224.032	38.4101
29.925	22.5597	21.513	9.18186	13.7515	52.1909	223.923	111.145	224.048	64.7342	224.132	38.4285
30.0377	22.5755	21.5956	9.16387	13.814	52.1909	224.022	111.172	224.147	64.7566	224.231	38.4469
30.1424	22.5892	21.6761	9.16171	13.8622	52.2082	224.12	111.199	224.246	64.7791	224.331	38.4653
30.2468	22.6168	21.7736	9.16187	13.9085	52.1051	224.219	111.225	224.345	64.8016	224.43	38.4838
30.394	22.6489	21.8717	9.15699	13.9512	52.2214	224.318	111.252	224.444	64.824	224.53	38.5022
30.4969	22.6941	21.9435	9.16207	13.9965	52.1298	224.417	111.279	224.543	64.8465	224.63	38.5206
30.6015	22.7159	22.0202	9.15414	14.06	52.1634	224.515	111.305	224.643	64.8689	224.729	38.539
30.7311	22.7383	22.1007	9.15885	14.1072	52.0708	224.614	111.332	224.742	64.8914	224.829	38.5574
30.8242	22.7589	22.1757	9.15761	14.1501	52.0806	224.713	111.359	224.841	64.9138	224.929	38.5758
30.927	22.7894	22.2468	9.1533	14.1949	52.1087	224.811	111.385	224.94	64.9363	225.028	38.5942
31.0629	22.8289	22.3279	9.16861	14.2467	52.0242	224.91	111.412	225.039	64.9587	225.128	38.6127
31.154	22.8604	22.4371	9.17644	14.3126	52.0328	225.009	111.439	225.138	64.9812	225.228	38.6311
31.2547	22.8874	22.5144	9.16277	14.3589	52.0157	225.107	111.465	225.237	65.0037	225.327	38.6495
31.3671	22.8998	22.5901	9.16155	14.4057	51.9286	225.206	111.492	225.336	65.0261	225.427	38.6679
31.464	22.9132	22.6644	9.16908	14.4532	51.9121	225.305	111.519	225.435	65.0486	225.526	38.6863
31.6041	22.9613	22.7373	9.16962	14.5014	52.0287	225.404	111.545	225.535	65.071	225.626	38.7047
31.7213	22.9905	22.8336	9.16054	14.5632	51.9906	225.502	111.572	225.634	65.0935	225.726	38.7231
31.8315	23.0197	22.908	9.15579	14.6077	51.9501	225.601	111.599	225.733	65.1159	225.825	38.7415
31.93	23.0312	22.9858	9.16064	14.6527	51.8383	225.7	111.625	225.832	65.1384	225.925	38.76
32.0363	23.0628	23.0837	9.17538	14.6969	51.8917	225.798	111.652	225.931	65.1609	226.025	38.7784
32.1859	23.0908	23.154	9.17267	14.7425	51.873	225.897	111.679	226.03	65.1833	226.124	38.7968
32.2841	23.122	23.2248	9.17085	14.8029	51.9232	225.996	111.705	226.129	65.2058	226.224	38.8152
32.3861	23.1471	23.3015	9.17821	14.8582	51.8299	226.094	111.732	226.228	65.2282	226.324	38.8336
32.4962	23.1656	23.3811	9.17023	14.8996	51.8157	226.193	111.758	226.327	65.2507	226.423	38.852
32.5985	23.1932	23.4807	9.16774	14.9428	51.8282	226.292	111.785	226.427	65.2732	226.523	38.8704
32.7436	23.2205	23.5578	9.17465	15.0031	51.7791	226.391	111.812	226.526	65.2956	226.622	38.8889
32.8569	23.2455	23.6377	9.18925	15.0512	51.875	226.489	111.838	226.625	65.3181	226.722	38.9073
32.9547	23.2855	23.7173	9.17854	15.0954	51.8252	226.588	111.865	226.724	65.3405	226.822	38.9257
33.0562	23.3067	23.794	9.19538	15.1531	51.8151	226.687	111.892	226.823	65.363	226.921	38.9441
33.1653	23.3446	23.8932	9.18484	15.1979	51.698	226.785	111.918	226.922	65.3854	227.021	38.9625
33.3012	23.3583	23.9682	9.2081	15.2422	51.7498	226.884	111.945	227.021	65.4079	227.121	38.9809
33.4368	23.393	24.0443	9.20335	15.2863	51.76	226.983	111.972	227.12	65.4303	227.22	38.9993
33.54	23.4339	24.1215	9.20204	15.3295	51.6908	227.081	111.998	227.219	65.4528	227.32	39.0178
33.6449	23.4437	24.1959	9.22807	15.3736	51.6748	227.18	112.025	227.318	65.4753	227.42	39.0362
33.7519	23.4749	24.2965	9.21692	15.4166	51.697	227.279	112.052	227.418	65.4977	227.519	39.0546
33.8612	23.4949	24.3732	9.22604	15.4739	51.6213	227.378	112.078	227.517	65.5202	227.619	39.073
33.9977	23.53	24.4468	9.21045	15.5196	51.6596	227.476	112.105	227.616	65.5426	227.718	39.0914
34.0893	23.5604	24.5189	9.23893	15.5677	51.6033	227.575	112.132	227.715	65.5651	227.818	39.1098
34.1904	23.6009	24.5978	9.24142	15.6175	51.5908	227.674	112.158	227.814	65.5875	227.918	39.1283
34.2973	23.6118	24.6807	9.25001	15.6839	51.6252	227.772	112.185	227.913	65.61	228.017	39.1467
34.4059	23.6459	24.7578	9.22934	15.7353	51.4838	227.871	112.212	228.012	65.6325	228.117	39.1651
34.5513	23.672	24.8583	9.25071	15.7895	51.5056	227.97	112.238	228.111	65.6549	228.217	39.1835
34.6559	23.7064	24.9325	9.24629	15.8396	51.5386	228.068	112.265	228.21	65.6774	228.316	39.2019
34.766	23.7287	25.0012	9.2537	15.9029	51.52	228.167	112.292	228.31	65.6998	228.416	39.2203
34.8741	23.7567	25.0973	9.25036	15.9383	51.5203	228.266	112.318	228.409	65.7223	228.516	39.2387
34.9827	23.7775	25.1727	9.27676	16.0028	51.4916	228.365	112.345	228.508	65.7447	228.615	39.2572
35.0875	23.8175	25.2451	9.27112	16.0642	51.4207	228.463	112.372	228.607	65.7672	228.715	39.2756
35.1887	23.8359	25.3164	9.28252	16.1113	51.4551	228.562	112.398	228.706	65.7896	228.814	39.294
35.3311	23.8722	25.3942	9.27913	16.1562	51.3941	228.661	112.425	228.805	65.8121	228.914	39.3124
35.4325	23.8973	25.4986	9.2967	16.2156	51.457	228.759	112.452	228.904	65.8346	229.014	39.3308
35.5359	23.9175	25.5721	9.28692	16.2589	51.4689	228.858	112.478	229.003	65.857	229.113	39.3492
35.6731	23.9413	25.647	9.29264	16.3042	51.3274	228.957	112.505	229.102	65.8795	229.213	39.3676
35.779	23.9747	25.7234	9.30361	16.35	51.2741	229.055	112.532	229.201	65.9019	229.313	39.386
35.8865	24.0152	25.8015	9.31584	16.3926	51.279	229.154	112.558	229.301	65.9244	229.412	39.4045
36.0005	24.0295	25.9021	9.30837	16.4373	51.3531	229.253	112.585	229.4	65.9468	229.512	39.4229
36.1139	24.0691	25.9748	9.31573	16.4841	51.39	229.352	112.612	229.499	65.9693	229.611	39.4413
36.2537	24.0869	26.0489	9.31128	16.5426	51.2873	229.45	112.638	229.598	65.9918	229.711	39.4597
36.3598	24.1203	26.1214	9.32092	16.5876	51.2522	229.549	112.665	229.697	66.0142	229.811	39.4781
36.4683	24.1574	26.1956	9.34769	16.6348	51.1723	229.648	112.692	229.796	66.0367	229.91	39.4965
36.5788	24.1782	26.2938	9.34949	16.6935	51.2071	229.746	112.718	229.895	66.0591	230.01	39.5149
36.6915	24.1993	26.3671	9.34485	16.7363	51.1691	229.845	112.745	229.994	66.0816	230.11	39.5334
36.8083	24.2235	26.4377	9.35526	16.7767	51.0983	229.944	112.772	230.093	66.1041	230.209	39.5518
36.9168	24.2549	26.534	9.36692	16.8315	51.2086	230.042	112.798	230.193	66.1265	230.309	39.5702
37.0612	24.2924	26.6092	9.36918	16.8717	51.0312	230.141	112.825	230.292	66.149	230.409	39.5886
37.1737	24.3244	26.6861	9.38231	16.9267	51.0086	230.24	112.852	230.391	66.1714	230.508	39.607
37.2779	24.3325	26.7816	9.38376	16.9693	51.1225	230.339	112.878	230.49	66.1939	230.608	39.6254
37.382	24.368	26.8532	9.38262	17.0105	51.0277	230.437	112.905	230.589	66.2163	230.707	39.6439
37.4939	24.3891	26.9336	9.39543	17.0659	51.0494	230.536	112.932	230.688	66.2388	230.807	39.6623
37.6432	24.4381	27.0386	9.39376	17.105	50.9898	230.635	112.958	230.787	66.2613	230.907	39.6807
37.7502	24.4656	27.1159	9.41178	17.1628	51.0059	230.733	112.985	230.886	66.2837	231.006	39.6991
37.8593	24.495	27.1944	9.41074	17.2105	50.9878	230.832	113.012	230.985	66.3062	231.106	39.7175
37.9702	24.5034	27.2772	9.41288	17.2544	50.8906	230.931	113.038	231.084	66.3286	231.206	39.7359
38.0726	24.5374	27.355	9.42087	17.2979	50.9601	231.029	113.065	231.184	66.3511	231.305	39.7543
38.1752	24.5611	27.4565	9.44005	17.3452	50.8673	231.128	113.092	231.283	66.3735	231.405	39.7728
38.2851	24.6057	27.5339	9.44143	17.4058	50.8115	231.227	113.118	231.382	66.396	231.505	39.7912
38.4259	24.6256	27.604	9.46174	17.4596	50.8556	231.326	113.145	231.481	66.4184	231.604	39.8096
38.5274	24.6605	27.6992	9.46244	17.503	50.7908	231.424	113.172	231.58	66.4409	231.704	39.828
38.6362	24.6782	27.7734	9.45557	17.5537	50.7903	231.523	113.198	231.679	66.4634	231.803	39.8464
38.7757	24.7056	27.846	9.4767	17.6027	50.8295	231.622	113.225	231.778	66.4858	231.903	39.8648
38.8804	24.7363	27.9201	9.47422	17.6466	50.6653	231.72	113.252	231.877	66.5083	232.003	39.8832
38.9929	24.7741	27.9928	9.48406	17.7084	50.6777	231.819	113.278	231.976	66.5307	232.102	39.9016
39.0956	24.7961	28.093	9.47061	17.7545	50.6504	231.918	113.305	232.076	66.5532	232.202	39.9201
39.1958	24.8083	28.1709	9.49434	17.8123	50.612	232.016	113.332	232.175	66.5756	232.302	39.9385
39.3364	24.8391	28.2404	9.48899	17.8587	50.7251	232.115	113.358	232.274	66.5981	232.401	39.9569
39.4386	24.8564	28.3375	9.51964	17.906	50.5817	232.214	113.385	232.373	66.6206	232.501	39.9753
39.5426	24.9041	28.4136	9.52339	17.9505	50.5401	232.312	113.411	232.472	66.643	232.601	39.9937
39.6523	24.9175	28.4856	9.50495	18.0166	50.4644	232.411	113.438	232.571	66.6655	232.7	40.0121
39.7636	24.9504	28.5589	9.52036	18.0665	50.483	232.51	113.465	232.67	66.6879	232.8	40.0305
39.8975	24.9654	28.635	9.54597	18.1164	50.4376	232.609	113.491	232.769	66.7104	232.899	40.049
39.9968	25.0095	28.7377	9.54679	18.1696	50.4103	232.707	113.518	232.868	66.7328	232.999	40.0674
40.1042	25.0436	28.8111	9.55087	18.2175	50.3684	232.806	113.545	232.968	66.7553	233.099	40.0858
40.2061	25.047	28.8802	9.54079	18.2636	50.2738	232.905	113.571	233.067	66.7777	233.198	40.1042
40.3097	25.0605	28.9806	9.55873	18.3269	50.3586	233.003	113.598	233.166	66.8002	233.298	40.1226
40.419	25.1037	29.0592	9.56678	18.3745	50.2796	233.102	113.625	233.265	66.8227	233.398	40.141
40.5304	25.1437	29.1322	9.59378	18.4212	50.1763	233.201	113.651	233.364	66.8451	233.497	40.1594
40.6264	25.1826	29.2079	9.58488	18.4702	50.2256	233.299	113.678	233.463	66.8676	233.597	40.1779
40.7267	25.1826	29.2869	9.60981	18.5355	50.1172	233.398	113.705	233.562	66.89	233.697	40.1963
40.873	25.209	29.3833	9.61179	18.581	50.0666	233.497	113.731	233.661	66.9125	233.796	40.2147
40.9687	25.2316	29.4574	9.6091	18.6288	50.0643	233.596	113.758	233.76	66.935	233.896	40.2331
41.0725	25.2701	29.5365	9.61244	18.6814	50.1121	233.694	113.785	233.859	66.9574	233.995	40.2515
41.184	25.3013	29.6381	9.63785	18.7507	50.0874	233.793	113.811	233.959	66.9799	234.095	40.2699
41.2859	25.3372	29.7111	9.64213	18.8053	49.9931	233.892	113.838	234.058	67.0023	234.195	40.2884
41.425	25.3451	29.7923	9.64742	18.8607	49.8411	233.99	113.865	234.157	67.0248	234.294	40.3068
41.5314	25.3765	29.8768	9.66615	18.9165	49.8475	234.089	113.891	234.256	67.0472	234.394	40.3252
41.6394	25.3991	29.9594	9.67064	18.9855	49.8475	234.188	113.918	234.355	67.0697	234.494	40.3436
41.7452	25.4403	30.0439	9.65796	19.0339	49.7605	234.286	113.945	234.454	67.0922	234.593	40.362
41.849	25.4608	30.1316	9.68433	19.0826	49.7328	234.385	113.971	234.553	67.1146	234.693	40.3804
41.9932	25.4823	30.2177	9.70075	19.1325	49.6959	234.484	113.998	234.652	67.1371	234.792	40.3988
42.1008	25.5199	30.2993	9.69227	19.1992	49.6334	234.583	114.025	234.751	67.1595	234.892	40.4173
42.201	25.5225	30.4123	9.70221	19.2465	49.4504	234.681	114.051	234.851	67.182	234.992	40.4357
42.324	25.5701	30.4962	9.72751	19.2921	49.5375	234.78	114.078	234.95	67.2044	235.091	40.4541
42.42	25.5898	30.5734	9.71738	19.3357	49.4819	234.879	114.105	235.049	67.2269	235.191	40.4725
42.5315	25.6208	30.6532	9.73196	19.3787	49.431	234.977	114.131	235.148	67.2494	235.291	40.4909
42.6387	25.6342	30.7385	9.7381	19.4217	49.2527	235.076	114.158	235.247	67.2718	235.39	40.5093
42.7387	25.6659	30.8412	9.75893	19.4768	49.1939	235.175	114.185	235.346	67.2943	235.49	40.5277
42.8682	25.6955	30.9113	9.76298	19.5179	49.1634	235.273	114.211	235.445	67.3167	235.59	40.5461
42.9646	25.7193	30.9838	9.78194	19.5614	49.0407	235.372	114.238	235.544	67.3392	235.689	40.5646
43.0705	25.7561	31.0847	9.77856	19.6143	49.1053	235.471	114.265	235.643	67.3616	235.789	40.583
43.2167	25.7679	31.1607	9.78986	19.652	49.0419	235.57	114.291	235.742	67.3841	235.888	40.6014
43.3224	25.7901	31.2349	9.79982	19.6932	49.0126	235.668	114.318	235.842	67.4065	235.988	40.6198
43.4261	25.8206	31.338	9.79851	19.7351	48.9915	235.767	114.345	235.941	67.429	236.088	40.6382
43.5414	25.8598	31.4152	9.79978	19.7742	49.0627	235.866	114.371	236.04	67.4515	236.187	40.6566
43.6566	25.8797	31.4878	9.81804	19.827	49.0434	235.964	114.398	236.139	67.4739	236.287	40.675
43.762	25.9002	31.581	9.81427	19.8648	49.0523	236.063	114.425	236.238	67.4964	236.387	40.6935
43.8582	25.9151	31.6533	9.84403	19.9059	49.0981	236.162	114.451	236.337	67.5188	236.486	40.7119
43.9584	25.9494	31.7309	9.84711	19.9622	49.168	236.26	114.478	236.436	67.5413	236.586	40.7303
44.0735	25.9912	31.8081	9.85918	20.0012	49.1872	236.359	114.505	236.535	67.5637	236.686	40.7487
44.2411	26.0161	31.8824	9.86718	20.0465	49.2138	236.458	114.531	236.634	67.5862	236.785	40.7671
44.4042	26.0281	31.9565	9.85992	20.0912	49.1476	236.557	114.558	236.734	67.6087	236.885	40.7855
44.6165	26.0643	32.0331	9.87415	20.134	49.2137	236.655	114.585	236.833	67.6311	236.984	40.804
44.8746	26.0893	32.1286	9.89736	20.1942	49.2358	236.754	114.611	236.932	67.6536	237.084	40.8224
45.0584	26.1291	32.2158	9.87599	20.2376	49.2171	236.853	114.638	237.031	67.676	237.184	40.8408
45.222	26.1582	32.2839	9.89343	20.2787	49.3023	236.951	114.665	237.13	67.6985	237.283	40.8592
45.3983	26.22	32.3599	9.92079	20.3234	49.4468	237.05	114.691	237.229	67.7209	237.383	40.8776
45.5106	26.225	32.4521	9.91786	20.3703	49.3784	237.149	114.718	237.328	67.7434	237.483	40.896
45.6085	26.2584	32.5198	9.92597	20.4318	49.3929	237.247	114.745	237.427	67.7659	237.582	40.9144
45.6914	26.3023	32.5876	9.93427	20.4758	49.4511	237.346	114.771	237.526	67.7883	237.682	40.9329
45.7561	26.3464	32.6784	9.95295	20.521	49.3924	237.445	114.798	237.626	67.8108	237.782	40.9513
45.8379	26.3734	32.749	9.94925	20.568	49.4697	237.544	114.825	237.725	67.8332	237.881	40.9697
45.8948	26.3753	32.8264	9.96306	20.6144	49.5889	237.642	114.851	237.824	67.8557	237.981	40.9881
45.9303	26.4202	32.9048	9.95284	20.6789	49.5799	237.741	114.878	237.923	67.8781	238.08	41.0065
45.9742	26.4458	32.9807	9.96613	20.7273	49.5213	237.84	114.904	238.022	67.9006	238.18	41.0249
46.0336	26.4515	33.0595	9.9893	20.7722	49.6243	237.938	114.931	238.121	67.9231	238.28	41.0433
46.0771	26.4849	33.1307	9.98076	20.8275	49.6406	238.037	114.958	238.22	67.9455	238.379	41.0618
46.1137	26.5092	33.2225	10.0044	20.8707	49.6749	238.136	114.984	238.319	67.968	238.479	41.0802
46.1518	26.5094	33.2937	9.98833	20.9192	49.684	238.234	115.011	238.418	67.9904	238.579	41.0986
46.194	26.5428	33.3692	10.0026	20.9799	49.7124	238.333	115.038	238.517	68.0129	238.678	41.117
46.2494	26.5678	33.4696	10.0303	21.0251	49.7129	238.432	115.064	238.617	68.0353	238.778	41.1354
46.2949	26.5783	33.5412	10.0405	21.069	49.8117	238.531	115.091	238.716	68.0578	238.878	41.1538
46.3402	26.5859	33.6169	10.0391	21.131	49.8668	238.629	115.118	238.815	68.0803	238.977	41.1722
46.4083	26.5876	33.7175	10.0495	21.1806	49.8268	238.728	115.144	238.914	68.1027	239.077	41.1906
46.4679	26.6086	33.7893	10.0556	21.2259	49.8993	238.827	115.171	239.013	68.1252	239.176	41.2091
46.5269	26.6322	33.8626	10.0833	21.2729	49.8974	238.925	115.198	239.112	68.1476	239.276	41.2275
46.607	26.6488	33.9361	10.0885	21.3218	49.9042	239.024	115.224	239.211	68.1701	239.376	41.2459
46.6692	26.669	34.011	10.0946	21.383	50.0233	239.123	115.251	239.31	68.1925	239.475	41.2643
46.7408	26.6619	34.0901	10.0889	21.43	50.0339	239.221	115.278	239.409	68.215	239.575	41.2827
46.816	26.6917	34.1737	10.1193	21.4783	50.0847	239.32	115.304	239.509	68.2374	239.675	41.3011
46.8927	26.6959	34.2516	10.1237	21.5239	50.1003	239.419	115.331	239.608	68.2599	239.774	41.3195
47.0012	26.7461	34.3257	10.1351	21.5704	50.0953	239.518	115.358	239.707	68.2824	239.874	41.338
47.0871	26.742	34.4235	10.1192	21.6336	50.1088	239.616	115.384	239.806	68.3048	239.974	41.3564
47.1731	26.762	34.4932	10.1427	21.6794	50.2455	239.715	115.411	239.905	68.3273	240.073	41.3748
47.264	26.7741	34.5687	10.133	21.726	50.2526	239.814	115.438	240.004	68.3497	240.173	41.3932
47.3612	26.8046	34.6807	10.1429	21.7719	50.2572	239.912	115.464	240.103	68.3722	240.272	41.4116
47.4597	26.8134	34.7843	10.172	21.8318	50.2155	240.011	115.491	240.202	68.3946	240.372	41.43
47.562	26.8325	34.9409	10.1691	21.8777	50.3294	240.11	115.518	240.301	68.4171	240.472	41.4484
47.6875	26.8678	35.1493	10.1843	21.9269	50.3745	240.208	115.544	240.4	68.4396	240.571	41.4669
47.7747	26.8872	35.3001	10.1924	21.9695	50.4339	240.307	115.571	240.5	68.462	240.671	41.4853
47.867	26.8843	35.444	10.2081	22.0273	50.3838	240.406	115.598	240.599	68.4845	240.771	41.5037
48.0007	26.9185	35.6026	10.2169	22.0722	50.4455	240.505	115.624	240.698	68.5069	240.87	41.5221
48.1058	26.945	35.7083	10.2426	22.1177	50.474	240.603	115.651	240.797	68.5294	240.97	41.5405
48.2047	26.9596	35.7985	10.2678	22.1622	50.5759	240.702	115.678	240.896	68.5518	241.069	41.5589
48.3465	26.9788	35.8749	10.267	22.221	50.657	240.801	115.704	240.995	68.5743	241.169	41.5773
48.4541	26.9957	35.9373	10.291	22.2632	50.675	240.899	115.731	241.094	68.5968	241.269	41.5958
48.5506	27.0179	35.9945	10.2878	22.3108	50.6387	240.998	115.758	241.193	68.6192	241.368	41.6142
48.6514	27.0694	36.0412	10.3044	22.3577	50.6867	241.097	115.784	241.292	68.6417	241.468	41.6326
48.7543	27.0954	36.0935	10.319	22.4141	50.6924	241.195	115.811	241.392	68.6641	241.568	41.651
48.8939	27.1158	36.1268	10.3128	22.4588	50.7604	241.294	115.838	241.491	68.6866	241.667	41.6694
49.0045	27.1268	36.1556	10.3234	22.511	50.7874	241.393	115.864	241.59	68.709	241.767	41.6878
49.1013	27.1381	36.1795	10.3309	22.5797	50.8708	241.492	115.891	241.689	68.7315	241.867	41.7062
49.2326	27.1889	36.199	10.3624	22.6293	50.8147	241.59	115.918	241.788	68.754	241.966	41.7247
49.3289	27.211	36.219	10.3541	22.678	50.811	241.689	115.944	241.887	68.7764	242.066	41.7431
49.4292	27.2329	36.2379	10.354	22.7383	50.9188	241.788	115.971	241.986	68.7989	242.165	41.7615
49.5413	27.2408	36.2618	10.3561	22.7831	51.0198	241.886	115.998	242.085	68.8213	242.265	41.7799
49.6497	27.2629	36.2792	10.3566	22.828	51.0376	241.985	116.024	242.184	68.8438	242.365	41.7983
49.7559	27.28	36.2985	10.3779	22.8895	51.0488	242.084	116.051	242.284	68.8662	242.464	41.8167
49.8658	27.3227	36.3187	10.374	22.9426	51.0867	242.182	116.078	242.383	68.8887	242.564	41.8351
49.9753	27.3365	36.3426	10.3809	22.9943	51.1441	242.281	116.104	242.482	68.9112	242.664	41.8536
50.0808	27.3616	36.3801	10.3741	23.0439	51.2329	242.38	116.131	242.581	68.9336	242.763	41.872
50.2152	27.384	36.4113	10.3946	23.0978	51.2138	242.479	116.158	242.68	68.9561	242.863	41.8904
50.3147	27.3886	36.4445	10.3865	23.1532	51.2495	242.577	116.184	242.779	68.9785	242.963	41.9088
50.4159	27.4326	36.4939	10.3896	23.2248	51.2786	242.676	116.211	242.878	69.001	243.062	41.9272
50.5495	27.4716	36.5325	10.3969	23.2817	51.27	242.775	116.238	242.977	69.0234	243.162	41.9456
50.6579	27.4931	36.578	10.4076	23.3364	51.2777	242.873	116.264	243.076	69.0459	243.261	41.964
50.7713	27.5157	36.6294	10.4008	23.3931	51.5174	242.972	116.291	243.175	69.0683	243.361	41.9825
50.8849	27.5316	36.6851	10.4008	23.4495	51.4127	243.071	116.318	243.275	69.0908	243.461	42.0009
50.9914	27.5508	36.7627	10.4391	23.499	51.4542	243.169	116.344	243.374	69.1133	243.56	42.0193
51.0924	27.6093	36.8234	10.4273	23.55	51.5781	243.268	116.371	243.473	69.1357	243.66	42.0377
51.1952	27.6087	36.8867	10.428	23.6017	51.5608	243.367	116.398	243.572	69.1582	243.76	42.0561
51.3034	27.6367	36.9544	10.4216	23.6632	51.6646	243.465	116.424	243.671	69.1806	243.859	42.0745
51.4097	27.6561	37.0279	10.4279	23.705	51.7111	243.564	116.451	243.77	69.2031	243.959	42.0929
51.5485	27.6654	37.1268	10.4413	23.7503	51.7818	243.663	116.478	243.869	69.2255	244.059	42.1114
51.6511	27.7041	37.2248	10.4572	23.8102	51.7563	243.762	116.504	243.968	69.248	244.158	42.1298
51.7463	27.741	37.3008	10.4477	23.8689	51.7701	243.86	116.531	244.067	69.2705	244.258	42.1482
51.8474	27.7554	37.384	10.4708	23.9128	51.8702	243.959	116.557	244.167	69.2929	244.357	42.1666
51.9519	27.7927	37.4653	10.4622	23.9533	51.8128	244.058	116.584	244.266	69.3154	244.457	42.185
52.0791	27.7875	37.5405	10.4938	24.0066	52.0462	244.156	116.611	244.365	69.3378	244.557	42.2034
52.1782	27.8221	37.6497	10.505	24.0459	51.9287	244.255	116.637	244.464	69.3603	244.656	42.2218
52.2928	27.8462	37.7382	10.5132	24.0906	52.0064	244.354	116.664	244.563	69.3828	244.756	42.2403
52.4031	27.8756	37.815	10.5093	24.1455	51.9836	244.452	116.691	244.662	69.4052	244.856	42.2587
52.4984	27.9064	37.9151	10.5258	24.183	52.0062	244.551	116.717	244.761	69.4277	244.955	42.2771
52.6282	27.8927	37.9964	10.5173	24.2243	52.1338	244.65	116.744	244.86	69.4501	245.055	42.2955
52.7289	27.9231	38.0807	10.5365	24.2745	52.1038	244.749	116.771	244.959	69.4726	245.155	42.3139
52.8317	27.9684	38.1651	10.5446	24.3129	52.197	244.847	116.797	245.058	69.495	245.254	42.3323
52.9712	27.9953	38.249	10.5419	24.3551	52.1825	244.946	116.824	245.158	69.5175	245.354	42.3507
53.0724	28.024	38.328	10.5778	24.4067	52.119	245.045	116.851	245.257	69.5399	245.453	42.3692
53.1754	28.0309	38.411	10.5734	24.447	52.286	245.143	116.877	245.356	69.5624	245.553	42.3876
53.3152	28.0427	38.516	10.5754	24.486	52.2559	245.242	116.904	245.455	69.5849	245.653	42.406
53.4164	28.0954	38.6081	10.6058	24.5356	52.3312	245.341	116.931	245.554	69.6073	245.752	42.4244
53.5196	28.1194	38.6821	10.6146	24.5908	52.3687	245.439	116.957	245.653	69.6298	245.852	42.4428
53.625	28.1321	38.7642	10.612	24.6328	52.3673	245.538	116.984	245.752	69.6522	245.952	42.4612
53.7324	28.1417	38.846	10.6165	24.6784	52.4124	245.637	117.011	245.851	69.6747	246.051	42.4796
53.8378	28.1741	38.9287	10.6403	24.7259	52.3813	245.736	117.037	245.95	69.6971	246.151	42.4981
53.9411	28.204	39.0353	10.6471	24.7662	52.503	245.834	117.064	246.05	69.7196	246.25	42.5165
54.0504	28.2217	39.1167	10.6688	24.8177	52.5709	245.933	117.091	246.149	69.7421	246.35	42.5349
54.1577	28.2477	39.1964	10.6777	24.8582	52.5093	246.032	117.117	246.248	69.7645	246.45	42.5533
54.2914	28.2724	39.2715	10.6815	24.9164	52.4632	246.13	117.144	246.347	69.787	246.549	42.5717
54.4195	28.2862	39.3473	10.6755	24.9591	52.6226	246.229	117.171	246.446	69.8094	246.649	42.5901
54.5154	28.3062	39.4448	10.7153	25.003	52.6601	246.328	117.197	246.545	69.8319	246.749	42.6085
54.6173	28.3356	39.5141	10.71	25.0446	52.7487	246.426	117.224	246.644	69.8543	246.848	42.627
54.7517	28.3501	39.5871	10.7085	25.098	52.6845	246.525	117.251	246.743	69.8768	246.948	42.6454
54.8613	28.383	39.664	10.741	25.1417	52.6746	246.624	117.277	246.842	69.8992	247.048	42.6638
54.9441	28.3759	39.738	10.7255	25.1924	52.8682	246.723	117.304	246.941	69.9217	247.147	42.6822
55.0533	28.4173	39.8366	10.7397	25.2415	52.8356	246.821	117.331	247.041	69.9442	247.247	42.7006
55.1626	28.4517	39.9132	10.7543	25.291	52.8924	246.92	117.357	247.14	69.9666	247.346	42.719
55.2699	28.4805	39.9839	10.7577	25.4309	52.8794	247.019	117.384	247.239	69.9891	247.446	42.7374
55.4001	28.4893	40.0572	10.7861	25.5909	52.9187	247.117	117.411	247.338	70.0115	247.546	42.7559
55.4958	28.501	40.1359	10.7838	25.7246	52.9638	247.216	117.437	247.437	70.034	247.645	42.7743
55.6069	28.5215	40.2118	10.8054	25.87	53.2023	247.315	117.464	247.536	70.0564	247.745	42.7927
55.7489	28.5398	40.2865	10.8014	25.9586	53.2017	247.413	117.491	247.635	70.0789	247.845	42.8111
55.8447	28.5902	40.3845	10.7984	26.0128	53.3697	247.512	117.517	247.734	70.1014	247.944	42.8295
55.9463	28.6005	40.4759	10.8218	26.0575	53.2663	247.611	117.544	247.833	70.1238	248.044	42.8479
56.0498	28.6227	40.5471	10.8451	26.0849	53.4025	247.71	117.571	247.933	70.1463	248.144	42.8663
56.1589	28.6413	40.6157	10.8211	26.107	53.4067	247.808	117.597	248.032	70.1687	248.243	42.8847
56.2989	28.6691	40.6841	10.8551	26.1168	53.4716	247.907	117.624	248.131	70.1912	248.343	42.9032
56.3908	28.6941	40.7661	10.8675	26.1202	53.5271	248.006	117.651	248.23	70.2137	248.442	42.9216
56.4918	28.7012	40.8481	10.8632	26.1216	53.4989	248.104	117.677	248.329	70.2361	248.542	42.94
56.5968	28.7355	40.9252	10.8751	26.1208	53.6226	248.203	117.704	248.428	70.2586	248.642	42.9584
56.7004	28.7429	41.0216	10.8756	26.1191	53.5118	248.302	117.731	248.527	70.281	248.741	42.9768
56.8443	28.7748	41.0958	10.8958	26.1176	53.5387	248.4	117.757	248.626	70.3035	248.841	42.9952
56.9517	28.8078	41.1733	10.8989	26.1167	53.623	248.499	117.784	248.725	70.3259	248.941	43.0136
57.051	28.8358	41.2426	10.9184	26.1168	53.5476	248.598	117.811	248.825	70.3484	249.04	43.0321
57.1792	28.8479	41.3118	10.9193	26.1204	53.6065	248.697	117.837	248.924	70.3709	249.14	43.0505
57.2747	28.865	41.4087	10.9233	26.1261	53.5144	248.795	117.864	249.023	70.3933	249.24	43.0689
57.3757	28.8842	41.4836	10.939	26.1399	53.5672	248.894	117.891	249.122	70.4158	249.339	43.0873
57.5093	28.9202	41.5614	10.9351	26.1552	53.5111	248.993	117.917	249.221	70.4382	249.439	43.1057
57.6085	28.9677	41.6586	10.9564	26.1759	53.6018	249.091	117.944	249.32	70.4607	249.538	43.1241
57.7099	28.9829	41.731	10.9574	26.2089	53.6995	249.19	117.971	249.419	70.4831	249.638	43.1425
57.8092	29.0071	41.812	10.9447	26.239	53.5938	249.289	117.997	249.518	70.5056	249.738	43.161
57.9183	29.0229	41.8929	10.9826	26.2718	53.6111	249.387	118.024	249.617	70.528	249.837	43.1794
58.0683	29.0773	41.9656	10.9925	26.3067	53.5748	249.486	118.05	249.716	70.5505	249.937	43.1978
58.1761	29.0934	42.0634	11.0072	26.348	53.6491	249.585	118.077	249.816	70.573	250.037	43.2162
58.2758	29.1035	42.1381	11.0043	26.4039	53.7908	249.684	118.104	249.915	70.5954	250.136	43.2346
58.4104	29.1126	42.2142	11.0185	26.4504	53.7397	249.782	118.13	250.014	70.6179	250.236	43.253
58.5129	29.1457	42.2937	11.0372	26.5041	53.7812	249.881	118.157	250.113	70.6403	250.336	43.2715
58.6169	29.1713	42.367	11.0295	26.5576	53.7602	249.98	118.184	250.212	70.6628	250.435	43.2899
58.7187	29.2214	42.4614	11.0509	26.6255	53.7736	250.078	118.21	250.311	70.6852	250.535	43.3083
58.8155	29.2459	42.5352	11.0686	26.6794	53.855	250.177	118.237	250.41	70.7077	250.634	43.3267
58.92	29.2626	42.6074	11.0773	26.7336	54.0142	250.276	118.264	250.509	70.7301	250.734	43.3451
59.0317	29.27	42.7048	11.0862	26.7873	53.9809	250.374	118.29	250.608	70.7526	250.834	43.3635
59.1721	29.3158	42.7787	11.0919	26.8569	53.9162	250.473	118.317	250.708	70.7751	250.933	43.3819
[truncated: 5,460 more rows]

## Sheet: Fig.4a
T	C	T	C	T	C	T	C	T	C
K	J/mole-K	K	J/mole-K	K	J/mole-K	K	J/mole-K	K	J/mole-K
[truncated: 72 more rows]

## Sheet: Fig.4b
T	Cmag/T	T	Cmag/T	T	Cmag/T	T	Cmag/T
[truncated: 59 more rows]

[truncated: 11 more sheets: Fig.4c, Fig.6a, Fig.6b, Fig.6c, Fig.6d, Fig.6e, Fig.6f, Fig.7a, Fig.7b, Fig.7c, Fig.7d]
